# Supplementary material for: Spatial diversity of the skin bacteriome
Source: Front Microbiol. 2023 Sep 19;14:1257276. doi: 10.3389/fmicb.2023.1257276 (PMC10546022; doi:10.3389/fmicb.2023.1257276)
Supplement: Supplementary file 4 [file Table_1.XLSX]

## Sheet: metadata_v1
Supplementary Table 1. Metadata associated with all 129 participants in this study.
patient	year	gender	age	ethnicity
1	2019	M	32	White
2	2019	F	24	White
3	2019	M	23	White
4	2019	F	25	White
5	2019	F	34	Asian
6	2019	M	50	White
7	2019	F	23	White
8	2019	F	23	Asian
9	2019	F	24	Asian
10	2019	F	24	White
11	2019	F	23	Asian
12	2020	M	22	Black
13	2020	F	19	White
14	2020	F	21	White
15	2020	F	68	White
16	2020	F	21	White
17	2020	F	19	Asian
18	2020	F	20	Asian
19	2020	F	21	Asian
20	2020	F	21	White
21	2020	M	21	White
22	2020	F	22	White
23	2020	F	20	White
24	2020	F	20	White
25	2020	F	20	White
26	2020	F	20	Asian
27	2020	F	25	White
28	2020	M	23	Asian
29	2020	F	19	Hispanic
30	2020	F	21	White
31	2020	F	21	Black
32	2020	M	21	White
33	2020	M	26	White
34	2020	M	25	Hispanic
35	2020	F	33	Asian
36	2020	F	25	White
37	2020	M	24	White
38	2020	F	25	White
39	2020	F	25	White
40	2020	F	26	White
41	2020	F	29	White
42	2020	F	23	White
43	2020	F	24	Black
45	2022	F	25	Hispanic
46	2022	F	23	White
47	2022	F	28	White
48	2022	F	25	White
49	2022	F	24	Asian
50	2022	M	24	Hispanic
51	2022	F	22	Asian
52	2022	F	21	Black
53	2022	F	25	Asian
54	2022	F	35	Hispanic
55	2022	F	26	White
56	2022	M	23	White
57	2022	M	57	White
58	2022	M	31	White
59	2022	M	23	Asian
60	2022	M	20	Asian
61	2022	M	30	Asian
62	2022	F	24	White
63	2022	F	25	White
64	2022	M	23	White
65	2022	M	19	Black
66	2022	F	20	Black
67	2022	F	20	White
68	2022	M	23	Asian
69	2022	F	20	Black
70	2022	F	19	Asian
71	2022	F	21	White
72	2022	F	22	Black
73	2022	F	18	White
74	2022	F	20	White
75	2022	F	19	Black
76	2022	F	20	White
77	2022	F	20	Asian
78	2022	F	19	White
79	2022	M	19	White
80	2022	M	18	Asian
81	2022	M	20	Asian
82	2022	F	18	White
83	2022	F	20	White
84	2022	M	23	Asian
85	2022	F	20	Black
86	2022	M	35	Asian
87	2023	F	23	White
88	2023	M	24	Hispanic
89	2023	M	50	White
90	2023	F	26	White
91	2023	F	22	Asian
92	2023	M	25	Asian
93	2023	M	34	White
94	2023	F	27	Hispanic
95	2023	M	22	Asian
96	2023	F	25	White
97	2023	F	24	White
98	2023	F	23	White
99	2023	F	23	Asian
100	2023	F	22	White
101	2023	M	28	Asian
102	2023	F	24	White
103	2023	F	19	Asian
104	2023	F	23	White
105	2023	F	25	Black
106	2023	M	24	Asian
107	2023	F	20	Asian
108	2023	F	43	Eurasian
109	2023	F	21	Black
110	2023	F	37	Asian
111	2023	F	24	White
112	2023	F	20	Black
113	2023	F	22	Asian
114	2023	F	20	Asian
115	2023	F	19	Eurasian
116	2023	M	21	Asian
117	2023	M	20	Asian
118	2023	F	21	White
119	2023	F	19	White
120	2023	F	19	Asian
121	2023	F	19	Black
122	2023	M	20	White
123	2023	F	19	Eurasian
124	2023	M	20	Asian
128	2023	F	22	Asian
129	2023	F	21	White
130	2023	F	20	Black
131	2023	M	36	White
B	2019	F	26	White
M	2019	M	49	White
