# Supplementary material for: Spatial diversity of the skin bacteriome
Source: Front Microbiol. 2023 Sep 19;14:1257276. doi: 10.3389/fmicb.2023.1257276 (PMC10546022; doi:10.3389/fmicb.2023.1257276)
Supplement: Supplementary file 6 [file Table_3.XLSX]

## Sheet: Sheet1
Supplementary Table 3. Linear mixed-effect (LME) models analysis of mean relative abundances of dominant (>1% abundance in at least one skin region) bacterial phyla and genera across all skin regions and microenvironments and between two regions and two microenvironments. The significance of LME test is reported. BB=belly button (121 samples), BE=behind both ears (121 samples), BT=between toes of…
	Regions	BB - BE	BB - BT	BB - CA	BB - FA	BE - BT	BE - CA	BE - FA	BT - CA	BT - FA	CA - FA	Microenvironments	Dry-Moist	Dry-Oily	Moist-Oily
Phylum
Bacteroidota	<0.0001	<0.0001	<0.0001	<0.0001	0.0016	ns	<0.0001	<0.0001	<0.0001	<0.0001	ns	<0.0001	ns	<0.0001	<0.0001
Proteobacteria	<0.0001	ns	0.0323	<0.0001	<0.0001	ns	<0.0001	<0.0001	<0.0001	<0.0001	0.0014	<0.0001	<0.0001	<0.0001	ns
Actinobacteriota	<0.0001	<0.0001	<0.0001	0.0002	<0.0001	<0.0001	<0.0001	0.0237	<0.0001	<0.0001	ns	<0.0001	<0.0001	<0.0001	<0.0001
Firmicutes	<0.0001	<0.0001	0.0037	0.0167	0.001	<0.0001	<0.0001	<0.0001	<0.0001	<0.0001	ns	<0.0001	<0.0001	<0.0001	<0.0001
Genus
Staphylococcus	<0.0001	<0.0001	<0.0001	ns	ns	<0.0001	<0.0001	<0.0001	<0.0001	<0.0001	ns	<0.0001	<0.0001	<0.0001	<0.0001
Finegoldia	<0.0001	<0.0001	<0.0001	0.0432	<0.0001	ns	ns	ns	0.0068	ns	ns	ns	ns	ns	ns
Corynebacterium	<0.0001	<0.0001	<0.0001	<0.0001	<0.0001	<0.0001	0.0014	ns	<0.0001	<0.0001	ns	<0.0001	<0.0001	ns	<0.0001
Peptoniphilus	<0.0001	<0.0001	<0.0001	<0.0001	<0.0001	0.0184	ns	ns	ns	ns	ns	<0.0001	0.0006	ns	ns
Anaerococcus	<0.0001	ns	<0.0001	<0.0001	<0.0001	<0.0001	<0.0001	<0.0001	ns	ns	ns	<0.0001	0.0033	<0.0001	<0.0001
Micrococcus	<0.0001	ns	ns	0.018	ns	ns	0.0002	0.0024	0.0001	0.0009	ns	<0.0001	<0.0001	<0.0001	ns
Streptococcus	<0.0001	ns	ns	<0.0001	<0.0001	ns	0.0025	<0.0001	<0.0001	<0.0001	<0.0001	<0.0001	<0.0001	<0.0001	ns
Porphyromonas	<0.0001	<0.0001	<0.0001	<0.0001	<0.0001	ns	ns	ns	ns	ns	ns	<0.0001	<0.0001	ns	<0.0001
Escherichia-Shigella	<0.0001	ns	ns	0.0003	<0.0001	ns	<0.0001	<0.0001	<0.0001	<0.0001	0.049	<0.0001	<0.0001	<0.0001	ns
Sphingomonas	<0.0001	ns	ns	<0.0001	<0.0001	ns	<0.0001	<0.0001	<0.0001	<0.0001	ns	<0.0001	<0.0001	<0.0001	ns
Prevotella	<0.0001	<0.0001	<0.0001	0.0046	0.0014	ns	0.0141	0.0338	0.0084	0.0211	ns	<0.0001	ns	0.0022	0.0007
Lactobacillus	<0.0001	ns	ns	<0.0001	ns	ns	<0.0001	ns	<0.0001	ns	0.0008	<0.0001	<0.0001	<0.0001	ns
