# Supplementary material for: Spatial diversity of the skin bacteriome
Source: Front Microbiol. 2023 Sep 19;14:1257276. doi: 10.3389/fmicb.2023.1257276 (PMC10546022; doi:10.3389/fmicb.2023.1257276)
Supplement: Supplementary file 7 [file Table_4.XLSX]

## Sheet: SuppleTablle3
Supplementary Table 4. Alpha-diversity indices (Chao1, Shannon, ACE and PD) of bacterial diversity. BB=belly button (121 samples), BE=behind both ears (121 samples), BT=between toes of both feet (127 samples), CA=both calves (104 samples) and FA=both forearms (106 samples).
	Chao1	Shannon	ACE	PD
BB	58.7	2.49	60.5	7.38
BE	61.3	1.5	65.7	8.73
BT	45.7	1.37	48	6.47
CA	137	3.44	137	14.9
FA	123	3.4	123	13.7
Oily	61.3	1.5	65.7	8.73
Moist	52	1.92	54.2	6.91
Dry	130	3.42	130	14.3
