# Supplementary material for: Spatial diversity of the skin bacteriome
Source: Front Microbiol. 2023 Sep 19;14:1257276. doi: 10.3389/fmicb.2023.1257276 (PMC10546022; doi:10.3389/fmicb.2023.1257276)
Supplement: Supplementary file 8 [file Table_5.XLSX]

## Sheet: Sheet1
Supplementary table 5. Linear mixed-effect (LME) models analysis of alpha-diversity indices (Chao1, Shannon, ACE and PD) across all skin regions and microenvironments and between two regions and two microenvironments. The significance of the LME test is reported. Permutational multivariate analysis of variance (adonis) of beta-diversity distances (Chao, JSd and Unifrac) across all skin regions an…
	Regions	BB - BE	BB - BT	BB - CA	BB - FA	BE - BT	BE - CA	BE - FA	BT - CA	BT - FA	CA - FA	Microenvironments	Dry-Moist	Dry-Oily	Moist-Oily
Chao1	<0.0001	ns	ns	<0.0001	<0.0001	ns	<0.0001	<0.0001	<0.0001	<0.0001	ns	<0.0001	<0.0001	<0.0001	ns
Shannon	<0.0001	<0.0001	<0.0001	<0.0001	<0.0001	ns	<0.0001	<0.0001	<0.0001	<0.0001	ns	<0.0001	<0.0001	<0.0001	<0.0001
ACE	<0.0001	ns	ns	<0.0001	<0.0001	ns	<0.0001	<0.0001	<0.0001	<0.0001	ns	<0.0001	<0.0001	<0.0001	ns
PD	<0.0001	ns	ns	<0.0001	<0.0001	0.0013	<0.0001	<0.0001	<0.0001	<0.0001	ns	<0.0001	<0.0001	<0.0001	0.0013
JSd	<0.0001	<0.0001	<0.0001	<0.0001	<0.0001	<0.0001	<0.0001	<0.0001	<0.0001	<0.0001	<0.0001	<0.0001	<0.0001	<0.0001	<0.0001
Chao	<0.0001	<0.0001	<0.0001	<0.0001	<0.0001	<0.0001	<0.0001	<0.0001	<0.0001	<0.0001	<0.0001	<0.0001	<0.0001	<0.0001	<0.0001
Unifrac unweighted	<0.0001	<0.0001	<0.0001	<0.0001	<0.0001	<0.0001	<0.0001	<0.0001	<0.0001	<0.0001	<0.0001	<0.0001	<0.0001	<0.0001	<0.0001
Unifrac weighted	<0.0001	<0.0001	<0.0001	<0.0001	<0.0001	<0.0001	<0.0001	<0.0001	<0.0001	<0.0001	<0.0001	<0.0001	<0.0001	<0.0001	<0.0001
