# Supplementary material for: Spatial diversity of the skin bacteriome
Source: Front Microbiol. 2023 Sep 19;14:1257276. doi: 10.3389/fmicb.2023.1257276 (PMC10546022; doi:10.3389/fmicb.2023.1257276)
Supplement: Supplementary file 9 [file Table_6.XLSX]

## Sheet: Sheet1
Supplementary Table 6. Linear model (lm) analysis of alpha-diversity indices (Chao1, Shannon, ACE and PD) and permutational multivariate analysis of variance (adonis) of beta-diversity distances (Chao, JSd and Unifrac) across years and within skin regions. The significance of the lm and adonis tests are reported. BB=belly button, BE=behind both ears, BT=between toes of both feet, CA=both calves a…
				BB
	Years	2019 - 2020	2019 - 2022	2019 - 2023	2020 - 2022	2020 - 2023	2022 - 2023
Chao1	ns	ns	ns	ns	ns	ns	ns
Shannon	ns	ns	ns	ns	ns	ns	ns
ACE	ns	ns	ns	ns	ns	ns	ns
PD	ns	ns	ns	ns	ns	ns	ns
JSd	0.0034	-	-	-	-	-	-
Chao	0.0011	-	-	-	-	-	-
Unifrac unweighted	<0.0001	-	-	-	-	-	-
Unifrac weighted	ns	-	-	-	-	-	-
				BE
	Years	2019 - 2020	2019 - 2022	2019 - 2023	2020 - 2022	2020 - 2023	2022 - 2023
Chao1	ns	ns	ns	ns	ns	ns	ns
Shannon	ns	ns	ns	ns	ns	ns	ns
ACE	ns	ns	ns	ns	ns	ns	ns
PD	0.049	ns	ns	0.0329	ns	ns	ns
JSd	<0.0001	-	-	-	-	-	-
Chao	<0.0001	-	-	-	-	-	-
Unifrac unweighted	<0.0001	-	-	-	-	-	-
Unifrac weighted	0.0193	-	-	-	-	-	-
				BT
	Years	2019 - 2020	2019 - 2022	2019 - 2023	2020 - 2022	2020 - 2023	2022 - 2023
Chao1	<0.0001	ns	0.0094	ns	0.0003	ns	0.0001
Shannon	ns	ns	ns	ns	ns	ns	ns
ACE	0.0001	ns	0.0171	ns	0.0012	ns	0.0002
PD	<0.0001	ns	0.0147	ns	<.0001	ns	<0.0001
JSd	0.0163	-	-	-	-	-	-
Chao	0.0018	-	-	-	-	-	-
Unifrac unweighted	<0.0001	-	-	-	-	-	-
Unifrac weighted	ns	-	-	-	-	-	-
				CA
	Years	2019 - 2020	2019 - 2022	2019 - 2023	2020 - 2022	2020 - 2023	2022 - 2023
Chao1	0.02841	ns	0.0322	ns	ns	ns	ns
Shannon	ns	ns	ns	ns	ns	ns	ns
ACE	0.02813	ns	0.0321	ns	ns	ns	ns
PD	0.001437	ns	0.0022	0.0175	0.0333	ns	ns
JSd	<0.0001	-	-	-	-	-	-
Chao	<0.0001	-	-	-	-	-	-
Unifrac unweighted	<0.0001	-	-	-	-	-	-
Unifrac weighted	<0.0001	-	-	-	-	-	-
				FA
	Years	2019 - 2020	2019 - 2022	2019 - 2023	2020 - 2022	2020 - 2023	2022 - 2023
Chao1	0.0002	ns	ns	0.0091	ns	0.0006	0.0174
Shannon	<0.0001	ns	ns	0.0163	ns	ns	<0.0001
ACE	0.0002	ns	ns	0.0091	ns	0.0006	0.018
PD	<0.0001	ns	ns	0.0014	ns	<0.0001	0.0115
JSd	<0.0001	-	-	-	-	-	-
Chao	<0.0001	-	-	-	-	-	-
Unifrac unweighted	<0.0001	-	-	-	-	-	-
Unifrac weighted	<0.0001	-	-	-	-	-	-
