# Supplementary material for: Spatial diversity of the skin bacteriome
Source: Front Microbiol. 2023 Sep 19;14:1257276. doi: 10.3389/fmicb.2023.1257276 (PMC10546022; doi:10.3389/fmicb.2023.1257276)
Supplement: Supplementary file 10 [file Table_7.XLSX]

## Sheet: KEGGtax
Supplmentary Table 7. Comparison of metabolic pathways between pairs of skin regions and microenvironments. BB=belly button (121 samples), BE=behind both ears (121 samples), BT=between toes of both feet (127 samples), CA=both calves (104 samples) and FA=both forearms (106 samples).
	BE - BB		BE - BT		BB - BT		CA - BE		CA - BB		CA - BT		FA - BE		FA - BB		FA - BT		CA - FA		Moist - Oily		Moist - Dry		Oily - Dry
	P-value	FDR	P-value	FDR	P-value	FDR	P-value	FDR	P-value	FDR	P-value	FDR	P-value	FDR	P-value	FDR	P-value	FDR	P-value	FDR	P-value	FDR	P-value	FDR	P-value	FDR
UDP-N-acetyl-D-glucosamine biosynthesis I	1.29e-14	1.09e-13	0.000817	0.00328	4.19e-06	1.99e-05	5.53e-67	4.38e-64	9.94e-31	1.51e-29	6.31e-52	1.67e-50	3.24e-81	1.8e-77	5.99e-43	2.66e-41	6.97e-66	5.59e-64	0.0102	0.0363	5.72e-10	5.31e-09	1.65e-78	2.27e-76	7.56e-90	7.09e-87
glycolysis III (from glucose)	9.63e-05	0.000465	0.000179	0.00078	0.838	0.918	2.68e-63	1.14e-60	1.06e-44	5.96e-43	1.71e-46	3.13e-45	2.1e-79	3.88e-76	5.44e-60	1.26e-57	4.23e-62	2.3e-60	0.00339	0.0135	1.25e-05	9e-05	9.23e-89	4.29e-86	1.01e-88	4.29e-86
homolactic fermentation	3.82e-12	2.92e-11	0.00999	0.033	5.27e-06	2.49e-05	6.89e-59	1.27e-56	2.37e-27	3.12e-26	1.05e-47	2.08e-46	3.99e-80	1.1e-76	1.1e-45	7.01e-44	1.24e-68	1.22e-66	9.66e-05	0.000458	1.16e-07	9.44e-07	9.54e-77	1.13e-74	1.13e-83	2.94e-81
glycolysis II (from fructose 6-phosphate)	1.06e-06	6.15e-06	0.0337	0.0936	0.00433	0.0156	5.46e-55	6.57e-53	8.71e-33	1.54e-31	5.18e-46	9.23e-45	4.76e-76	6.59e-73	5.96e-52	6.88e-50	8.37e-67	7.24e-65	9.76e-05	0.000462	8.33e-05	0.00056	3.11e-81	6.08e-79	2.66e-80	4.29e-78
dTDP-L-rhamnose biosynthesis I	3.1e-64	1.91e-61	1.25e-56	4.22e-55	0.0806	0.188	2.05e-62	6.69e-60	0.702	0.832	0.039	0.106	7.98e-64	3.68e-61	0.568	0.736	0.0237	0.0696	0.858	0.935	1.07e-74	7.19e-72	0.0588	0.177	1.46e-79	2.2e-77
flavin biosynthesis I (bacteria and plants)	0.634	0.785	0.164	0.321	0.362	0.558	2.76e-53	2.59e-51	1.72e-55	2.72e-53	6.7e-61	3.23e-59	7.82e-62	2.28e-59	4.03e-64	2.23e-61	8.77e-70	1.03e-67	0.116	0.264	0.278	0.518	5.03e-103	2.36e-99	7.2e-73	5.53e-71
glycolysis I (from glucose 6-phosphate)	0.0558	0.144	0.115	0.248	0.717	0.84	2.84e-49	1.97e-47	1.6e-40	5.61e-39	6.22e-43	9.49e-42	4.7e-67	4.34e-64	1.12e-57	2e-55	1.63e-60	7.47e-59	0.000818	0.00357	0.0468	0.16	4.45e-84	1.3e-81	9.35e-73	7.07e-71
superpathway of pyrimidine ribonucleotides de novo biosynthesis	1.03e-17	9.8e-17	0.000337	0.00143	1.21e-07	6.08e-07	1.37e-56	1.9e-54	3.83e-19	3.88e-18	6.95e-41	9.72e-40	8.69e-61	2.01e-58	4.7e-22	5.15e-21	8.41e-45	1.43e-43	0.468	0.676	9.28e-12	9.47e-11	4.49e-53	1.13e-51	7.78e-72	5.52e-70
polyisoprenoid biosynthesis (E. coli)	1.25e-05	6.53e-05	0.007	0.024	0.0801	0.187	1.28e-50	1.03e-48	3.87e-31	6e-30	3.23e-39	4.16e-38	3.04e-62	9.36e-60	1.74e-41	6.64e-40	2.27e-50	5.31e-49	0.0296	0.0916	5.61e-05	0.000385	2.01e-69	1.11e-67	4.51e-71	2.94e-69
O-antigen building blocks biosynthesis (E. coli)	1.23e-61	3.41e-59	2.53e-60	1.13e-58	0.624	0.776	2.97e-53	2.7e-51	0.338	0.535	0.618	0.771	3.15e-54	3.36e-52	0.395	0.593	0.699	0.828	0.913	0.959	1.04e-75	8.12e-73	0.344	0.582	1.56e-68	8.13e-67
5-aminoimidazole ribonucleotide biosynthesis II	0.475	0.664	0.312	0.506	0.0834	0.193	2.82e-49	1.97e-47	1.44e-52	1.69e-50	1.69e-45	2.93e-44	1.48e-58	2.41e-56	5.51e-62	1.62e-59	9.42e-55	2.95e-53	0.0822	0.205	0.851	0.94	1.6e-89	8.33e-87	3.35e-68	1.67e-66
superpathway of 5-aminoimidazole ribonucleotide biosynthesis	0.475	0.664	0.312	0.506	0.0834	0.193	2.82e-49	1.97e-47	1.44e-52	1.69e-50	1.69e-45	2.93e-44	1.48e-58	2.41e-56	5.51e-62	1.62e-59	9.42e-55	2.95e-53	0.0822	0.205	0.851	0.94	1.6e-89	8.33e-87	3.35e-68	1.67e-66
UDP-N-acetylmuramoyl-pentapeptide biosynthesis II (lysine-containing)	0.434	0.63	0.000808	0.00325	0.0103	0.0337	4.14e-49	2.8e-47	1.86e-45	1.14e-43	5.94e-35	6.68e-34	4.16e-59	8.23e-57	2.63e-55	3.93e-53	2.73e-44	4.49e-43	0.0605	0.161	0.0166	0.0715	8.25e-76	8.59e-74	4.67e-68	2.26e-66
aerobic respiration I (cytochrome c)	5.07e-30	7.57e-29	2.43e-14	1.53e-13	1.35e-05	6.24e-05	8.02e-56	1.06e-53	2.96e-09	1.99e-08	5.41e-23	4.35e-22	2.96e-53	2.7e-51	7.35e-08	4.61e-07	6.64e-21	5.04e-20	0.559	0.741	1.21e-26	2.72e-25	8.03e-26	8.61e-25	9.22e-68	4.41e-66
adenine and adenosine salvage III	2.3e-12	1.78e-11	4.62e-05	0.000208	0.0017	0.00658	2.59e-49	1.86e-47	1.23e-19	1.26e-18	4.7e-32	4.84e-31	6.12e-58	9.68e-56	3.63e-26	4.57e-25	7.07e-40	9.46e-39	0.107	0.25	3.12e-10	2.93e-09	5.26e-51	1.27e-49	2.7e-67	1.25e-65
arginine, ornithine and proline interconversion	5.63e-33	1.01e-31	4.8e-09	2.53e-08	8.63e-12	5e-11	5.58e-49	3.59e-47	8.21e-05	0.0004	1.62e-24	1.36e-23	1.44e-62	4.97e-60	6.8e-11	4.97e-10	4.62e-36	5.35e-35	0.0104	0.0369	1.08e-22	1.85e-21	3.64e-29	4.51e-28	3.36e-66	1.41e-64
superpathway of L-serine and glycine biosynthesis I	0.294	0.486	0.023	0.0679	0.224	0.402	1.94e-47	1.13e-45	1.29e-42	5.53e-41	4.71e-38	5.79e-37	9.73e-56	1.22e-53	1.01e-50	1.04e-48	5.01e-46	8.95e-45	0.118	0.268	0.0543	0.177	1.23e-75	1.26e-73	1.43e-65	5.73e-64
heme biosynthesis I (aerobic)	1.48e-07	9.07e-07	5.59e-05	0.000251	9.32e-20	6.95e-19	1.62e-53	1.55e-51	6.29e-30	9.37e-29	3.48e-74	7.13e-72	9.74e-62	2.7e-59	5.36e-37	1.33e-35	6.14e-83	8.5e-80	0.132	0.289	0.561	0.766	9.06e-84	2.5e-81	1.69e-65	6.64e-64
adenosine deoxyribonucleotides de novo biosynthesis II	0.278	0.469	0.0573	0.144	0.00279	0.0104	1.07e-48	6.63e-47	1.11e-43	5.43e-42	1.39e-58	5.39e-57	4.77e-54	4.8e-52	6.74e-49	5.74e-47	2.98e-64	2.06e-62	0.327	0.54	0.617	0.806	1.52e-89	8.33e-87	8.19e-65	3.12e-63
guanosine deoxyribonucleotides de novo biosynthesis II	0.278	0.469	0.0573	0.144	0.00279	0.0104	1.07e-48	6.63e-47	1.11e-43	5.43e-42	1.39e-58	5.39e-57	4.77e-54	4.8e-52	6.74e-49	5.74e-47	2.98e-64	2.06e-62	0.327	0.54	0.617	0.806	1.52e-89	8.33e-87	8.19e-65	3.12e-63
phosphopantothenate biosynthesis I	4.55e-22	5e-21	5.59e-10	3.04e-09	0.000114	0.000502	4.6e-47	2.57e-45	1.42e-09	9.83e-09	1.21e-21	9.34e-21	1.81e-55	2.23e-53	2.36e-14	1.97e-13	2.18e-28	2.04e-27	0.113	0.259	3.71e-19	5.02e-18	8.86e-32	1.22e-30	5.02e-64	1.88e-62
pyruvate fermentation to acetate and lactate II	0.016	0.051	0.0726	0.173	0.518	0.696	8.46e-42	3.13e-40	2.14e-31	3.38e-30	1e-34	1.12e-33	2e-59	4.26e-57	6.41e-48	5.15e-46	7.01e-52	1.85e-50	0.000633	0.00281	0.0167	0.0717	2.7e-70	1.62e-68	1.46e-63	5.35e-62
pyrimidine deoxyribonucleotides de novo biosynthesis II	1.91e-15	1.67e-14	1.76e-08	9.09e-08	0.0107	0.035	9.98e-48	5.94e-46	3.01e-15	2.62e-14	2.39e-24	1.97e-23	8.85e-52	7.78e-50	6.65e-18	6.4e-17	1.24e-27	1.15e-26	0.465	0.672	1.05e-14	1.22e-13	1.03e-37	1.64e-36	4.27e-63	1.54e-61
peptidoglycan biosynthesis III (mycobacteria)	0.777	0.885	0.00099	0.00395	0.000352	0.00148	1.49e-43	6.35e-42	8.67e-45	4.95e-43	4.13e-30	4.07e-29	4e-54	4.18e-52	1.94e-55	2.98e-53	7.86e-40	1.04e-38	0.0414	0.121	0.0791	0.231	3.89e-71	2.61e-69	4.23e-61	1.44e-59
UMP biosynthesis	0.0718	0.175	0.177	0.341	0.00158	0.00613	8.18e-42	3.04e-40	5.26e-50	4.94e-48	1.2e-36	1.42e-35	9.6e-56	1.22e-53	1.9e-64	1.52e-61	2.4e-50	5.59e-49	0.00671	0.025	0.822	0.928	4.73e-83	1.05e-80	5.92e-61	2e-59
UDP-N-acetylmuramoyl-pentapeptide biosynthesis I (meso-diaminopimelate containing)	0.475	0.664	0.000271	0.00116	1.37e-05	6.34e-05	4.2e-44	1.85e-42	2.55e-47	1.83e-45	3.48e-29	3.35e-28	7.06e-54	6.98e-52	2.91e-57	4.88e-55	4.81e-38	5.91e-37	0.0603	0.161	0.087	0.247	4.5e-71	2.94e-69	7.85e-61	2.61e-59
peptidoglycan biosynthesis I (meso-diaminopimelate containing)	0.341	0.537	0.000794	0.0032	1.71e-05	7.88e-05	8.08e-44	3.47e-42	3.95e-48	3.22e-46	4.25e-30	4.18e-29	9.17e-54	8.9e-52	2.7e-58	4.98e-56	3.24e-39	4.16e-38	0.0556	0.151	0.158	0.371	1.26e-72	9.4e-71	1.29e-60	4.27e-59
TCA cycle VI (obligate autotrophs)	1.05e-35	2.34e-34	4.23e-51	1.05e-49	0.00184	0.00709	3.91e-47	2.21e-45	0.00295	0.0115	0.989	0.995	1.59e-47	9.4e-46	0.00278	0.0109	0.986	0.994	0.997	0.998	6.92e-54	5.36e-52	0.0387	0.13	6.69e-60	2.16e-58
superpathway of pyrimidine nucleobases salvage	2.27e-10	1.63e-09	0.00044	0.00184	4.75e-22	3.72e-21	5.53e-49	3.59e-47	6.76e-22	7.35e-21	8.62e-67	7.34e-65	3.15e-57	4.71e-55	2.18e-28	3e-27	1.27e-75	3.34e-73	0.123	0.276	0.147	0.352	3.8e-71	2.58e-69	1.3e-59	4.15e-58
superpathway of pyrimidine deoxyribonucleotides de novo biosynthesis (E. coli)	1.98e-14	1.66e-13	0.000303	0.00129	5.35e-28	4.97e-27	2.86e-50	2.17e-48	5.06e-18	4.89e-17	1.19e-68	1.2e-66	4.35e-59	8.31e-57	1.83e-24	2.18e-23	4.61e-78	1.5e-75	0.101	0.238	0.0383	0.137	9.79e-67	4.29e-65	4.28e-59	1.34e-57
L-lysine biosynthesis VI	2.21e-46	1.44e-44	1.89e-52	5.18e-51	0.288	0.478	7.88e-46	3.93e-44	0.626	0.78	0.598	0.756	2.38e-46	1.23e-44	0.601	0.761	0.619	0.772	0.975	0.988	6.84e-62	9.43e-60	0.985	0.994	4.32e-59	1.34e-57
L-methionine biosynthesis III	1.52e-50	1.52e-48	1.04e-68	1.07e-66	0.000651	0.00265	1.43e-46	7.55e-45	0.852	0.926	0.000532	0.0022	6.34e-47	3.44e-45	0.848	0.924	0.000491	0.00204	0.997	0.998	4.29e-73	2.52e-70	0.0088	0.0378	4.91e-59	1.51e-57
5-aminoimidazole ribonucleotide biosynthesis I	0.0015	0.0062	0.0312	0.0877	0.286	0.476	1.55e-40	5.2e-39	3.55e-55	5.17e-53	3.71e-51	9.27e-50	3.47e-49	2.37e-47	1.92e-64	1.52e-61	2.06e-60	9.35e-59	0.0903	0.22	0.00227	0.0128	7.24e-96	1.7e-92	2.55e-57	7.62e-56
coenzyme A biosynthesis I	0.00917	0.0315	0.0233	0.0686	1.13e-06	5.52e-06	1.81e-41	6.36e-40	1.9e-53	2.39e-51	2.04e-32	2.12e-31	1.13e-50	9.18e-49	3.45e-63	1.36e-60	3.75e-41	5.3e-40	0.0728	0.186	0.888	0.955	1.55e-77	1.97e-75	5.68e-57	1.68e-55
methylerythritol phosphate pathway II	1.76e-61	4.23e-59	2.71e-43	4.23e-42	8.69e-05	0.000385	5.56e-45	2.59e-43	0.00845	0.0292	0.261	0.446	2.62e-45	1.25e-43	0.00796	0.0278	0.262	0.447	0.995	0.997	8.85e-64	1.38e-61	0.31	0.545	8.2e-57	2.39e-55
methylerythritol phosphate pathway I	1.76e-61	4.23e-59	2.71e-43	4.23e-42	8.69e-05	0.000385	5.56e-45	2.59e-43	0.00845	0.0292	0.261	0.446	2.62e-45	1.25e-43	0.00796	0.0278	0.262	0.447	0.995	0.997	8.85e-64	1.38e-61	0.31	0.545	8.2e-57	2.39e-55
TCA cycle IV (2-oxoglutarate decarboxylase)	1.01e-44	5.7e-43	1.1e-62	6.22e-61	0.000557	0.00229	6.18e-47	3.39e-45	0.292	0.483	0.0237	0.0697	7.15e-43	2.85e-41	0.901	0.95	0.00132	0.00519	0.367	0.582	5.56e-66	1.24e-63	0.119	0.293	1.13e-56	3.25e-55
N10-formyl-tetrahydrofolate biosynthesis	1.35e-49	1.23e-47	2.94e-54	9e-53	0.451	0.642	3.85e-43	1.54e-41	0.469	0.66	0.146	0.295	4.79e-45	2.27e-43	0.691	0.825	0.259	0.444	0.75	0.873	6.08e-65	1.19e-62	0.187	0.401	1.14e-56	3.26e-55
Calvin-Benson-Bassham cycle	0.573	0.739	0.000182	0.000789	1.7e-05	7.83e-05	1.6e-41	5.63e-40	5.16e-44	2.67e-42	1.7e-26	1.52e-25	4.87e-49	3.21e-47	1.18e-51	1.31e-49	3.75e-33	3.99e-32	0.145	0.31	0.0633	0.197	7.59e-65	2.94e-63	1.58e-56	4.49e-55
superpathway of aromatic amino acid biosynthesis	0.163	0.324	0.000461	0.00192	1.06e-06	5.14e-06	6.16e-46	3.16e-44	1.26e-39	3.9e-38	1.81e-63	1.14e-61	8.39e-45	3.84e-43	1.61e-38	4.41e-37	2.28e-62	1.26e-60	0.761	0.88	0.211	0.439	1.26e-83	3.1e-81	2.06e-56	5.8e-55
thiamin salvage II	6.8e-05	0.000332	9.79e-06	4.55e-05	1.43e-16	9.56e-16	8.15e-49	5.19e-47	3.64e-31	5.66e-30	3.7e-71	4.87e-69	7.59e-47	4.08e-45	2.26e-29	3.26e-28	3.47e-69	3.83e-67	0.637	0.797	0.742	0.881	3.06e-77	3.77e-75	7.87e-56	2.09e-54
superpathway of adenosine nucleotides de novo biosynthesis I	0.362	0.561	9.5e-06	4.42e-05	0.000425	0.00177	6.06e-40	2.01e-38	5.68e-44	2.89e-42	1.65e-61	8.37e-60	3.61e-47	2.06e-45	2.16e-51	2.34e-49	1.44e-69	1.63e-67	0.157	0.327	0.002	0.0115	4.39e-93	6.85e-90	6.11e-55	1.6e-53
superpathway of L-alanine biosynthesis	8.93e-33	1.57e-31	3.72e-59	1.5e-57	8.16e-08	4.14e-07	6.36e-44	2.78e-42	0.00329	0.0127	0.0257	0.0747	3.67e-44	1.63e-42	0.00338	0.013	0.0235	0.0691	0.982	0.992	3e-55	2.55e-53	0.684	0.841	2.03e-54	5.3e-53
NAD salvage pathway I	9.72e-59	1.99e-56	1.03e-56	3.49e-55	0.53	0.704	1.12e-42	4.39e-41	0.00937	0.0321	0.0424	0.113	4.26e-41	1.48e-39	0.00252	0.00993	0.014	0.0445	0.69	0.833	8.15e-72	3.18e-69	0.000369	0.00201	6.17e-54	1.6e-52
superpathway of purine nucleotides de novo biosynthesis I	0.0028	0.0109	5.99e-10	3.25e-09	2.26e-19	1.66e-18	2.99e-43	1.21e-41	2.5e-30	3.77e-29	3.79e-74	7.5e-72	6.55e-51	5.41e-49	2.94e-37	7.5e-36	1.06e-82	1.17e-79	0.141	0.305	0.0632	0.197	3.96e-84	1.24e-81	6.98e-54	1.8e-52
superpathway of adenosine nucleotides de novo biosynthesis II	0.688	0.822	1.93e-06	9.31e-06	1.28e-05	5.95e-05	9.22e-40	2.97e-38	1.67e-41	6.49e-40	5.81e-63	3.38e-61	6.59e-46	3.35e-44	9.8e-48	7.75e-46	6.91e-70	8.51e-68	0.23	0.426	0.0028	0.0154	9.11e-91	1.07e-87	1.29e-53	3.3e-52
heme biosynthesis II (anaerobic)	0.00443	0.0165	0.025	0.073	3.85e-07	1.9e-06	1.73e-44	7.78e-43	4.85e-32	8.01e-31	8.88e-56	2.91e-54	1.08e-41	3.89e-40	1.81e-29	2.65e-28	6.96e-53	1.95e-51	0.517	0.713	0.771	0.897	1.68e-70	1.03e-68	1.73e-53	4.38e-52
L-histidine degradation I	3.54e-07	2.12e-06	0.000552	0.00228	4e-17	2.73e-16	5.42e-36	1.53e-34	1.78e-16	1.61e-15	2.3e-52	6.25e-51	1.88e-57	2.89e-55	6.22e-34	1.18e-32	1.49e-75	3.76e-73	2.08e-05	0.000102	0.418	0.66	1.13e-66	4.9e-65	6.03e-53	1.51e-51
L-ornithine biosynthesis	1.09e-35	2.42e-34	4.04e-30	3.99e-29	0.147	0.298	1.17e-41	4.17e-40	0.068	0.167	0.00125	0.00491	2.94e-39	9.31e-38	0.214	0.392	0.00802	0.0272	0.567	0.748	1.64e-41	7.9e-40	0.00151	0.00762	5.1e-52	1.27e-50
superpathway of purine nucleotides de novo biosynthesis II	1.06e-07	6.59e-07	0.000142	0.000622	0.106	0.231	7.27e-39	2.25e-37	7.09e-18	6.81e-17	5.95e-24	4.87e-23	5.45e-42	2.04e-40	3.47e-20	3.6e-19	1.31e-26	1.18e-25	0.557	0.741	1.76e-07	1.41e-06	1.27e-39	2.18e-38	5.84e-52	1.45e-50
inosine-5'-phosphate biosynthesis I	0.0174	0.0548	0.14	0.287	0.349	0.543	7.42e-37	2.18e-35	1.82e-47	1.35e-45	4.39e-44	7.19e-43	1.02e-42	4.04e-41	9.28e-54	1.22e-51	2.42e-50	5.6e-49	0.243	0.44	0.0271	0.105	7.71e-83	1.64e-80	3.43e-51	8.41e-50
TCA cycle V (2-oxoglutarate:ferredoxin oxidoreductase)	6.08e-45	3.55e-43	1.08e-51	2.76e-50	0.225	0.402	7.53e-41	2.59e-39	0.777	0.885	0.147	0.296	3.86e-37	1.15e-35	0.242	0.425	0.0187	0.0568	0.393	0.608	1.76e-60	2.11e-58	0.0604	0.18	3.44e-50	7.95e-49
CDP-diacylglycerol biosynthesis I	0.00391	0.0148	6.66e-24	5.43e-23	1.06e-13	6.54e-13	3.43e-42	1.31e-40	8.44e-30	1.25e-28	1.68e-06	8.13e-06	9.69e-42	3.51e-40	2.38e-29	3.41e-28	3.38e-06	1.6e-05	0.87	0.94	2.98e-13	3.28e-12	2.18e-26	2.38e-25	5.18e-50	1.18e-48
CDP-diacylglycerol biosynthesis II	0.00391	0.0148	6.66e-24	5.43e-23	1.06e-13	6.54e-13	3.43e-42	1.31e-40	8.44e-30	1.25e-28	1.68e-06	8.13e-06	9.69e-42	3.51e-40	2.38e-29	3.41e-28	3.38e-06	1.6e-05	0.87	0.94	2.98e-13	3.28e-12	2.18e-26	2.38e-25	5.18e-50	1.18e-48
pantothenate and coenzyme A biosynthesis I	9.34e-19	9.32e-18	5.13e-17	3.49e-16	0.537	0.708	5.38e-35	1.46e-33	1.2e-05	6.28e-05	5.59e-07	2.74e-06	1.32e-40	4.5e-39	3.05e-08	1.95e-07	6.68e-10	3.62e-09	0.256	0.459	8.76e-23	1.52e-21	1.48e-13	1.07e-12	9.29e-49	2.01e-47
superpathway of N-acetylglucosamine, N-acetylmannosamine and N-acetylneuraminate degradation	2.25e-47	1.64e-45	1.43e-18	1.03e-17	7.53e-12	4.38e-11	1.56e-41	5.55e-40	0.531	0.708	2.12e-09	1.13e-08	6.48e-39	2.03e-37	0.204	0.379	6.75e-08	3.44e-07	0.536	0.726	1.79e-37	7.76e-36	0.000807	0.00423	1.44e-48	3.09e-47
chorismate biosynthesis I	0.214	0.392	0.000274	0.00117	0.0166	0.0514	3.86e-38	1.17e-36	1.3e-43	6.26e-42	1.23e-55	3.96e-54	1.61e-37	4.83e-36	5.16e-43	2.3e-41	4.53e-55	1.44e-53	0.843	0.927	0.00463	0.024	3.21e-83	7.53e-81	1.57e-48	3.35e-47
taxadiene biosynthesis (engineered)	2.47e-54	3.42e-52	7.42e-46	1.32e-44	0.0505	0.13	1.83e-39	5.87e-38	0.0146	0.047	0.551	0.721	1.5e-35	4.14e-34	0.000718	0.00313	0.122	0.258	0.366	0.581	3.15e-62	4.47e-60	0.00531	0.0238	3.58e-48	7.52e-47
L-arginine biosynthesis II (acetyl cycle)	5.57e-24	6.44e-23	3.58e-10	1.95e-09	1.84e-05	8.44e-05	2.24e-33	5.62e-32	0.00743	0.0261	1.7e-11	9.73e-11	1.15e-42	4.48e-41	3.37e-06	1.85e-05	6.27e-18	4.38e-17	0.055	0.15	3.58e-20	5.17e-19	3e-15	2.25e-14	1.32e-47	2.69e-46
lactose and galactose degradation I	9.02e-37	2.14e-35	3.25e-10	1.78e-09	5.25e-13	3.18e-12	4.44e-36	1.26e-34	0.712	0.838	2.94e-13	1.8e-12	1.63e-43	6.91e-42	0.0543	0.14	1.65e-18	1.18e-17	0.134	0.292	1.99e-25	4.04e-24	2.12e-10	1.42e-09	1.39e-47	2.84e-46
superpathway of geranylgeranyl diphosphate biosynthesis II (via MEP)	4.26e-56	6.94e-54	1.06e-40	1.48e-39	0.000669	0.00272	5.94e-37	1.75e-35	0.000871	0.00374	0.921	0.96	6.69e-35	1.81e-33	0.000111	0.000534	0.526	0.701	0.611	0.78	2.09e-59	2.33e-57	0.00612	0.027	9.41e-46	1.84e-44
L-lysine biosynthesis I	3.82e-37	9.62e-36	2.15e-51	5.41e-50	0.00435	0.0157	4.1e-36	1.18e-34	0.767	0.878	0.0146	0.0459	5.07e-35	1.38e-33	0.989	0.995	0.00562	0.0196	0.763	0.882	4.56e-55	3.82e-53	0.0757	0.213	1.57e-45	3.06e-44
pyrimidine deoxyribonucleotide phosphorylation	8.75e-22	9.48e-21	0.00185	0.00712	4.59e-35	5.17e-34	9.12e-42	3.35e-40	4.52e-07	2.67e-06	4.67e-57	1.63e-55	1.31e-45	6.42e-44	7.13e-09	4.71e-08	2.6e-61	1.3e-59	0.472	0.679	0.000889	0.00538	1.54e-42	2.82e-41	2.46e-45	4.75e-44
galactose degradation I (Leloir pathway)	3.37e-41	1.24e-39	1.06e-64	8.29e-63	4.49e-06	2.13e-05	4.22e-37	1.25e-35	0.736	0.857	2.11e-06	1.01e-05	1.13e-34	3.01e-33	0.342	0.538	8.04e-08	4.08e-07	0.555	0.739	2.95e-64	5.13e-62	5.44e-05	0.00031	4.72e-45	9.03e-44
superpathway of guanosine nucleotides de novo biosynthesis II	5.68e-05	0.00028	1.79e-11	1.02e-10	1.7e-25	1.47e-24	2.22e-36	6.4e-35	1.93e-20	2.02e-19	3.89e-69	4.14e-67	2.5e-44	1.12e-42	5.04e-27	6.53e-26	2.46e-78	8.52e-76	0.109	0.254	0.116	0.3	3.75e-70	2.22e-68	1.79e-44	3.41e-43
pentose phosphate pathway	6.02e-25	7.29e-24	1.19e-45	2.08e-44	5.44e-06	2.56e-05	2.57e-35	7.05e-34	0.00399	0.0151	0.138	0.283	3.01e-34	7.98e-33	0.00963	0.0329	0.0715	0.171	0.767	0.883	4.61e-43	2.27e-41	0.484	0.706	9.52e-44	1.79e-42
superpathway of pyrimidine deoxyribonucleoside salvage	5.03e-22	5.49e-21	4.06e-22	3.19e-21	0.922	0.96	2.46e-30	5.52e-29	0.0138	0.0448	0.00973	0.0323	1.05e-33	2.67e-32	0.0014	0.00581	0.000884	0.00354	0.484	0.688	3.55e-28	9.09e-27	4.41e-05	0.000252	1.42e-41	2.51e-40
toluene degradation IV (aerobic) (via catechol)	0.00377	0.0144	0.0278	0.0797	0.46	0.649	3.52e-32	8.48e-31	8.57e-45	4.95e-43	2.57e-42	3.81e-41	2.09e-30	4.7e-29	6.46e-43	2.82e-41	1.93e-40	2.65e-39	0.645	0.801	0.00339	0.0183	2.63e-73	2.2e-71	1.26e-40	2.21e-39
superpathway of pyrimidine deoxyribonucleotides de novo biosynthesis	3.06e-31	4.79e-30	2.19e-45	3.77e-44	0.003	0.0111	3.95e-32	9.43e-31	0.495	0.681	0.0302	0.0856	1.01e-30	2.32e-29	0.768	0.879	0.0101	0.0332	0.705	0.843	9.28e-48	5.37e-46	0.172	0.379	2.63e-40	4.55e-39
adenosine ribonucleotides de novo biosynthesis	0.2	0.373	0.000122	0.000538	0.0105	0.0344	1.21e-27	2.19e-26	8.4e-33	1.49e-31	1.13e-44	1.89e-43	6.96e-34	1.79e-32	2.08e-39	6.24e-38	5.67e-52	1.51e-50	0.172	0.349	0.00301	0.0164	5.37e-72	3.87e-70	1.71e-39	2.92e-38
urea cycle	8.41e-47	5.61e-45	6.63e-09	3.47e-08	3.95e-22	3.11e-21	9.46e-31	2.18e-29	0.00346	0.0132	4.27e-11	2.41e-10	6.21e-39	1.95e-37	0.25	0.435	8.96e-17	6.05e-16	0.0832	0.207	3.1e-27	7.37e-26	0.000171	0.000953	2.8e-39	4.77e-38
TCA cycle I (prokaryotic)	1.29e-21	1.38e-20	0.805	0.898	5.45e-23	4.38e-22	3.43e-30	7.59e-29	0.0113	0.0376	9.01e-32	9.18e-31	8.58e-40	2.83e-38	3.68e-06	2.01e-05	1.18e-41	1.69e-40	0.0413	0.12	6.79e-07	5.32e-06	9.34e-27	1.05e-25	3.85e-39	6.51e-38
2-methylcitrate cycle II	1.87e-05	9.56e-05	0.254	0.438	5.5e-08	2.81e-07	4e-30	8.79e-29	1.07e-14	9.11e-14	1.93e-35	2.2e-34	1.1e-31	2.58e-30	8.13e-16	7.21e-15	3.75e-37	4.52e-36	0.766	0.883	0.0843	0.242	4.28e-43	7.89e-42	1.64e-38	2.68e-37
2-methylcitrate cycle I	2.3e-05	0.000117	0.716	0.839	8.6e-05	0.000381	4.16e-30	9.08e-29	7.95e-15	6.77e-14	3.29e-29	3.17e-28	4.72e-30	1.03e-28	9.98e-15	8.49e-14	3.62e-29	3.48e-28	0.944	0.974	0.00964	0.0452	4.41e-38	7.09e-37	2.78e-38	4.53e-37
chorismate biosynthesis from 3-dehydroquinate	0.0203	0.0623	7.45e-06	3.48e-05	0.0307	0.0866	1.32e-29	2.8e-28	2.27e-39	6.73e-38	5.53e-50	1.25e-48	4.44e-29	9.18e-28	7.37e-39	2.11e-37	1.69e-49	3.71e-48	0.858	0.935	8.43e-05	0.000566	7.88e-76	8.39e-74	6.03e-38	9.67e-37
formaldehyde assimilation I (serine pathway)	0.00468	0.0171	0.353	0.548	0.0524	0.134	2.92e-29	6.1e-28	2.95e-41	1.1e-39	1.24e-33	1.33e-32	1.04e-27	1.91e-26	1.34e-39	4.11e-38	5.01e-32	5.14e-31	0.675	0.822	0.0322	0.12	2.15e-63	7.83e-62	7.04e-37	1.11e-35
meta cleavage pathway of aromatic compounds	0.0103	0.0347	0.00565	0.0197	0.863	0.933	6.47e-27	1.15e-25	1.77e-37	4.65e-36	5.74e-39	7.27e-38	3.86e-28	7.34e-27	6.57e-39	1.89e-37	1.9e-40	2.61e-39	0.813	0.909	0.00209	0.012	1.1e-67	5.19e-66	6.93e-36	1.07e-34
superpathway of phenylethylamine degradation	0.000369	0.00167	0.139	0.285	0.0324	0.0907	4.55e-28	8.61e-27	3.09e-43	1.39e-41	1.13e-34	1.25e-33	3.42e-27	6.09e-26	2.5e-42	1.05e-40	8.91e-34	9.66e-33	0.793	0.898	0.00401	0.0214	2.71e-66	1.14e-64	9.24e-36	1.42e-34
superpathway of pyrimidine ribonucleosides salvage	3.09e-21	3.27e-20	2.72e-20	2.04e-19	0.705	0.832	1.4e-25	2.23e-24	0.131	0.277	0.0587	0.146	2.86e-28	5.55e-27	0.0334	0.0948	0.0119	0.0384	0.555	0.74	1.66e-26	3.69e-25	0.00436	0.0203	4.36e-35	6.64e-34
ketogluconate metabolism	0.169	0.332	0.0104	0.0342	0.24	0.42	1.02e-27	1.88e-26	2.9e-33	5.27e-32	5.77e-39	7.3e-38	6.65e-26	1.11e-24	2.27e-31	3.57e-30	5.46e-37	6.53e-36	0.626	0.791	0.0225	0.0908	1.87e-61	6.43e-60	7.11e-35	1.08e-33
pyrimidine deoxyribonucleotides de novo biosynthesis I	6.64e-18	6.39e-17	1.31e-07	6.57e-07	4.02e-40	5.44e-39	8.83e-33	2.16e-31	3.91e-05	0.000195	1.36e-57	4.94e-56	1.47e-36	4.25e-35	9.17e-07	5.34e-06	4.09e-62	2.24e-60	0.442	0.655	0.103	0.275	5.87e-39	9.83e-38	8.45e-35	1.27e-33
superpathway of pyrimidine deoxyribonucleosides degradation	1.16e-58	2.29e-56	9.3e-17	6.27e-16	2.99e-21	2.28e-20	4.76e-30	1.03e-28	8.39e-08	5.24e-07	7.92e-05	0.000354	3.57e-30	7.87e-29	6.17e-08	3.9e-07	8.21e-05	0.000366	0.977	0.99	2.47e-39	1.14e-37	0.396	0.63	2.24e-34	3.32e-33
gallate degradation II	0.000302	0.00138	6.18e-06	2.9e-05	0.378	0.574	2.61e-24	3.65e-23	3.96e-39	1.16e-37	7.86e-44	1.27e-42	4.73e-28	8.91e-27	1.48e-43	7.05e-42	1.79e-48	3.72e-47	0.394	0.608	2.74e-06	2.08e-05	4.19e-75	3.93e-73	4.5e-34	6.61e-33
methylgallate degradation	0.00029	0.00133	6.68e-06	3.13e-05	0.393	0.588	3.42e-24	4.72e-23	4.89e-39	1.42e-37	1.3e-43	2.09e-42	5.78e-28	1.08e-26	1.67e-43	7.83e-42	2.73e-48	5.54e-47	0.389	0.604	2.8e-06	2.12e-05	6.8e-75	6.25e-73	6.06e-34	8.88e-33
superpathway of L-threonine biosynthesis	2.09e-05	0.000106	8.2e-06	3.83e-05	1.19e-17	8.19e-17	1.18e-28	2.35e-27	1.12e-13	9.12e-13	9.16e-49	1.94e-47	3.85e-29	7.99e-28	5.58e-14	4.6e-13	1.79e-49	3.93e-48	0.954	0.978	0.84	0.936	7.74e-48	1.59e-46	8.18e-34	1.19e-32
glyoxylate cycle	1.59e-05	8.2e-05	3.72e-05	0.000169	1.06e-16	7.09e-16	1.23e-28	2.43e-27	1.76e-13	1.41e-12	3.74e-47	7.07e-46	3.69e-28	7.04e-27	4.47e-13	3.56e-12	1.02e-46	1.88e-45	0.867	0.939	0.983	0.994	4.42e-46	8.66e-45	1.92e-33	2.79e-32
4-methylcatechol degradation (ortho cleavage)	9.17e-07	5.34e-06	2.58e-07	1.28e-06	0.849	0.924	4.39e-25	6.6e-24	5.34e-46	3.44e-44	9.31e-48	1.85e-46	9.57e-26	1.56e-24	6.33e-47	4.33e-45	1.01e-48	2.13e-47	0.913	0.959	7.09e-09	6.17e-08	8.87e-81	1.6e-78	3.53e-33	5.09e-32
S-adenosyl-L-methionine cycle I	2.62e-11	1.95e-10	9.83e-05	0.000434	7.23e-25	6.14e-24	8.61e-27	1.51e-25	2.64e-06	1.47e-05	6.44e-44	1.05e-42	5.91e-33	1.46e-31	1.18e-09	8.23e-09	3.55e-51	8.9e-50	0.172	0.35	0.16	0.373	4.1e-38	6.62e-37	3.58e-33	5.15e-32
D-galactarate degradation I	4.21e-07	2.5e-06	7.1e-10	3.84e-09	0.276	0.464	2.89e-25	4.41e-24	6.26e-47	4.33e-45	6.56e-53	1.85e-51	1.35e-25	2.15e-24	1.83e-47	1.35e-45	1.66e-53	4.85e-52	0.977	0.989	1.07e-10	1.02e-09	4.99e-85	1.8e-82	3.81e-33	5.44e-32
superpathway of D-glucarate and D-galactarate degradation	4.21e-07	2.5e-06	7.1e-10	3.84e-09	0.276	0.464	2.89e-25	4.41e-24	6.26e-47	4.33e-45	6.56e-53	1.85e-51	1.35e-25	2.15e-24	1.83e-47	1.35e-45	1.66e-53	4.85e-52	0.977	0.989	1.07e-10	1.02e-09	4.99e-85	1.8e-82	3.81e-33	5.44e-32
allantoin degradation to glyoxylate III	0.753	0.868	0.00611	0.0212	0.0153	0.048	1.05e-27	1.92e-26	1.89e-26	2.4e-25	3.44e-18	2.43e-17	1.13e-23	1.47e-22	1.7e-22	1.9e-21	9.37e-15	5.93e-14	0.301	0.511	0.0746	0.221	4.86e-36	7.56e-35	4e-33	5.7e-32
ectoine biosynthesis	0.959	0.98	0.316	0.51	0.292	0.481	8.97e-27	1.57e-25	1.52e-26	1.93e-25	2.72e-31	2.74e-30	6.71e-24	8.97e-23	1.08e-23	1.24e-22	2.99e-28	2.8e-27	0.45	0.661	0.576	0.779	9.81e-49	2.11e-47	5.74e-33	8.16e-32
inosine-5'-phosphate biosynthesis III	4.81e-19	4.86e-18	0.00214	0.00815	1.48e-31	1.5e-30	5.04e-28	9.45e-27	0.00709	0.025	1.38e-41	1.98e-40	6.24e-34	1.61e-32	5.76e-05	0.000284	2.37e-48	4.86e-47	0.198	0.385	0.00256	0.0142	2.08e-29	2.6e-28	6.87e-33	9.72e-32
superpathway of salicylate degradation	8.24e-06	4.36e-05	4.65e-07	2.29e-06	0.586	0.748	8.51e-25	1.23e-23	1.51e-43	7.13e-42	7.15e-47	1.34e-45	4.17e-25	6.31e-24	4.92e-44	2.59e-42	2.12e-47	4.07e-46	0.98	0.991	4.48e-08	3.74e-07	7.18e-78	9.35e-76	1.43e-32	2.02e-31
methylaspartate cycle	7.31e-05	0.000357	1.37e-11	7.89e-11	0.00442	0.0159	5.77e-24	7.8e-23	2.65e-40	9.07e-39	3.07e-54	9.34e-53	1.51e-26	2.61e-25	1.91e-43	8.89e-42	1.02e-57	3.71e-56	0.561	0.744	6.93e-10	6.37e-09	2.55e-82	5.2e-80	1.44e-32	2.03e-31
superpathway of purine deoxyribonucleosides degradation	6.59e-66	7.3e-63	9.4e-10	5.05e-09	6.41e-37	7.66e-36	5.31e-30	1.14e-28	2.33e-11	1.73e-10	9.4e-10	5.05e-09	2.24e-33	5.62e-32	1.69e-09	1.16e-08	7.42e-12	4.32e-11	0.481	0.686	3.19e-33	1.22e-31	0.805	0.912	1.65e-32	2.31e-31
protocatechuate degradation I (meta-cleavage pathway)	0.0188	0.0582	0.00393	0.0143	0.61	0.766	2e-23	2.57e-22	1.2e-32	2.08e-31	1.9e-35	2.17e-34	2.28e-26	3.93e-25	5.35e-36	1.21e-34	6.07e-39	7.64e-38	0.5	0.702	0.00251	0.0139	1.56e-62	5.54e-61	1.8e-32	2.52e-31
gallate degradation I	0.00403	0.0152	0.000286	0.00122	0.467	0.655	2.8e-24	3.88e-23	7.47e-36	1.67e-34	1e-39	1.31e-38	2.44e-25	3.76e-24	3.89e-37	9.76e-36	4.34e-41	6.11e-40	0.834	0.921	0.000173	0.00114	7.25e-67	3.23e-65	2.24e-32	3.12e-31
catechol degradation III (ortho-cleavage pathway)	0.000845	0.00363	9.37e-07	4.58e-06	0.119	0.253	8.19e-25	1.18e-23	1.73e-38	4.7e-37	3e-46	5.4e-45	7.88e-25	1.15e-23	1.36e-38	3.77e-37	2.07e-46	3.74e-45	0.963	0.983	1.97e-06	1.5e-05	5.67e-73	4.51e-71	2.65e-32	3.67e-31
aromatic compounds degradation via &beta;-ketoadipate	0.000845	0.00363	9.37e-07	4.58e-06	0.119	0.253	8.19e-25	1.18e-23	1.73e-38	4.7e-37	3e-46	5.4e-45	7.88e-25	1.15e-23	1.36e-38	3.77e-37	2.07e-46	3.74e-45	0.963	0.983	1.97e-06	1.5e-05	5.67e-73	4.51e-71	2.65e-32	3.67e-31
methylphosphonate degradation I	0.000189	0.000895	9.13e-10	4.92e-09	0.0156	0.0488	1.88e-24	2.65e-23	7.93e-40	2.58e-38	1.1e-51	2.79e-50	5.22e-25	7.81e-24	1.41e-40	5.03e-39	1.44e-52	3.99e-51	0.931	0.967	1.37e-08	1.17e-07	2.18e-78	2.92e-76	5e-32	6.92e-31
tetrapyrrole biosynthesis I (from glutamate)	8.98e-11	6.53e-10	2.01e-07	1e-06	1.69e-29	1.65e-28	1.56e-27	2.81e-26	4.31e-07	2.55e-06	5.68e-51	1.39e-49	1.31e-31	3.07e-30	2.47e-09	1.67e-08	5.51e-56	1.83e-54	0.375	0.591	0.562	0.767	6.18e-41	1.09e-39	6.8e-32	9.37e-31
D-glucarate degradation I	1.69e-06	9.65e-06	1.09e-11	6.29e-11	0.0418	0.112	3.26e-24	4.51e-23	2.25e-44	1.22e-42	1e-54	3.11e-53	1.08e-24	1.54e-23	4.4e-45	2.59e-43	1.53e-55	4.91e-54	0.945	0.974	2.74e-11	2.69e-10	2.61e-84	8.73e-82	9.38e-32	1.29e-30
ethylmalonyl-CoA pathway	4.29e-05	0.000213	0.000894	0.00358	0.405	0.598	8.68e-25	1.25e-23	7.57e-42	2.98e-40	5.81e-39	7.32e-38	1.36e-23	1.76e-22	1.57e-40	5.55e-39	1.2e-37	1.46e-36	0.728	0.859	2.04e-05	0.000144	8.66e-69	4.61e-67	1.49e-31	2.03e-30
superpathway of guanosine nucleotides de novo biosynthesis I	0.000418	0.00188	1.25e-13	7.73e-13	2.19e-26	1.95e-25	4.31e-25	6.51e-24	3.65e-13	2.92e-12	5.24e-59	2.1e-57	2.01e-32	4.89e-31	6.59e-19	6.61e-18	2.59e-68	2.39e-66	0.0972	0.232	0.0269	0.105	2.19e-56	6.14e-55	1.49e-31	2.03e-30
superpathway of sulfur oxidation (Acidianus ambivalens)	6.02e-55	8.56e-53	7.97e-05	0.000356	4.25e-37	5.1e-36	1.69e-28	3.3e-27	5.04e-07	2.98e-06	6.06e-15	3.86e-14	6.01e-33	1.48e-31	4.44e-05	0.000221	1.95e-18	1.39e-17	0.338	0.551	4.87e-24	9.17e-23	0.00999	0.042	1.85e-31	2.51e-30
superpathway of glucose and xylose degradation	2.66e-10	1.89e-09	0.00055	0.00227	9.94e-22	7.72e-21	1.95e-28	3.8e-27	5.67e-08	3.59e-07	8.15e-44	1.32e-42	7.87e-27	1.39e-25	5.13e-07	3.03e-06	4.67e-42	6.79e-41	0.664	0.813	0.14	0.342	1.46e-35	2.24e-34	1.88e-31	2.55e-30
catechol degradation to &beta;-ketoadipate	0.00801	0.0279	0.000109	0.000479	0.229	0.407	1.39e-24	1.99e-23	3.11e-35	6.68e-34	3.51e-41	4.98e-40	1.35e-23	1.75e-22	3.51e-34	6.87e-33	4.19e-40	5.65e-39	0.767	0.883	0.000164	0.00109	1.56e-65	6.2e-64	2.13e-31	2.88e-30
L-glutamate and L-glutamine biosynthesis	0.000199	0.000937	1.74e-13	1.07e-12	5.47e-27	4.95e-26	4.12e-27	7.32e-26	3.92e-14	3.25e-13	2.4e-61	1.21e-59	1.38e-29	2.91e-28	5.33e-16	4.74e-15	1.22e-64	9.35e-63	0.599	0.771	0.0369	0.133	4.7e-55	1.24e-53	3.88e-31	5.18e-30
catechol degradation II (meta-cleavage pathway)	1.97e-05	0.000101	6.47e-05	0.000289	0.74	0.857	2.08e-25	3.25e-24	2.14e-43	9.78e-42	9.74e-43	1.47e-41	2.65e-22	3.09e-21	8.89e-40	2.86e-38	4.27e-39	5.45e-38	0.408	0.621	2.02e-06	1.54e-05	3.52e-71	2.42e-69	4.27e-31	5.68e-30
superpathway of vanillin and vanillate degradation	0.0836	0.197	0.0169	0.0523	0.522	0.698	8.8e-23	1.06e-21	2.16e-29	3.12e-28	1.34e-32	1.39e-31	1.85e-24	2.62e-23	2.84e-31	4.45e-30	1.36e-34	1.5e-33	0.71	0.846	0.0172	0.0729	2.22e-56	6.17e-55	7.62e-31	1.01e-29
vanillin and vanillate degradation I	0.0836	0.197	0.0169	0.0523	0.522	0.698	8.8e-23	1.06e-21	2.16e-29	3.12e-28	1.34e-32	1.39e-31	1.85e-24	2.62e-23	2.84e-31	4.45e-30	1.36e-34	1.5e-33	0.71	0.846	0.0172	0.0729	2.22e-56	6.17e-55	7.62e-31	1.01e-29
purine ribonucleosides degradation	5.44e-63	2.01e-60	2.08e-08	1.07e-07	1.01e-36	1.2e-35	3.18e-30	7.08e-29	9.95e-10	6.95e-09	2.74e-11	1.55e-10	1.11e-29	2.36e-28	2.62e-10	1.87e-09	7.34e-11	4.11e-10	0.856	0.933	6.83e-31	2.15e-29	0.689	0.844	8.6e-31	1.14e-29
superpathway of phospholipid biosynthesis I (bacteria)	1.18e-05	6.17e-05	1.35e-13	8.3e-13	0.00195	0.00747	3.29e-22	3.77e-21	7.94e-09	5.23e-08	0.00344	0.0126	1.46e-25	2.31e-24	4.83e-11	3.55e-10	0.000173	0.000751	0.43	0.643	1.37e-11	1.37e-10	4.16e-11	2.85e-10	1.03e-30	1.34e-29
ubiquinol-7 biosynthesis (prokaryotic)	0.00137	0.0057	3.55e-13	2.16e-12	1.85e-24	1.53e-23	4.81e-26	8.07e-25	6.83e-15	5.84e-14	1.67e-59	6.91e-58	6.24e-29	1.26e-27	3.59e-17	3.35e-16	2.48e-63	1.46e-61	0.528	0.72	0.0201	0.083	7.51e-56	2.01e-54	1.03e-30	1.34e-29
ubiquinol-9 biosynthesis (prokaryotic)	0.00137	0.0057	3.55e-13	2.16e-12	1.85e-24	1.53e-23	4.81e-26	8.07e-25	6.83e-15	5.84e-14	1.67e-59	6.91e-58	6.24e-29	1.26e-27	3.59e-17	3.35e-16	2.48e-63	1.46e-61	0.528	0.72	0.0201	0.083	7.51e-56	2.01e-54	1.03e-30	1.34e-29
ubiquinol-10 biosynthesis (prokaryotic)	0.00137	0.0057	3.55e-13	2.16e-12	1.85e-24	1.53e-23	4.81e-26	8.07e-25	6.83e-15	5.84e-14	1.67e-59	6.91e-58	6.24e-29	1.26e-27	3.59e-17	3.35e-16	2.48e-63	1.46e-61	0.528	0.72	0.0201	0.083	7.51e-56	2.01e-54	1.03e-30	1.34e-29
ubiquinol-8 biosynthesis (prokaryotic)	0.00137	0.0057	3.55e-13	2.16e-12	1.85e-24	1.53e-23	4.81e-26	8.07e-25	6.83e-15	5.84e-14	1.67e-59	6.91e-58	6.24e-29	1.26e-27	3.59e-17	3.35e-16	2.48e-63	1.46e-61	0.528	0.72	0.0201	0.083	7.51e-56	2.01e-54	1.03e-30	1.34e-29
vanillin and vanillate degradation II	0.0845	0.199	0.0136	0.0434	0.469	0.656	1.21e-22	1.45e-21	3.21e-29	4.58e-28	9.08e-33	9.56e-32	2.7e-24	3.76e-23	4.48e-31	6.85e-30	9.64e-35	1.07e-33	0.714	0.848	0.0153	0.0667	2.38e-56	6.57e-55	1.21e-30	1.57e-29
teichoic acid (poly-glycerol) biosynthesis	7.04e-44	3.54e-42	8.55e-05	0.000379	3.06e-27	2.78e-26	7.22e-24	9.59e-23	6.07e-05	0.000298	1.75e-11	1e-10	3.23e-32	7.81e-31	0.0388	0.107	6.68e-18	4.67e-17	0.0554	0.151	3.88e-21	5.92e-20	0.00132	0.00674	1.56e-30	2.01e-29
enterobacterial common antigen biosynthesis	9.85e-05	0.000475	4.12e-12	2.42e-11	0.00193	0.00741	2.81e-22	3.26e-21	5.76e-38	1.54e-36	6.66e-53	1.87e-51	3.94e-25	5.98e-24	1.86e-41	7.05e-40	8.33e-57	2.85e-55	0.505	0.705	4.93e-10	4.58e-09	1.22e-79	1.91e-77	1.62e-30	2.09e-29
superpathway of ubiquinol-8 biosynthesis (prokaryotic)	0.00263	0.0103	3.73e-16	2.46e-15	1.9e-27	1.73e-26	5.78e-26	9.64e-25	1.99e-15	1.74e-14	5.49e-64	3.62e-62	2.49e-29	5.22e-28	3.84e-18	3.74e-17	1.78e-68	1.73e-66	0.457	0.667	0.00383	0.0205	1.42e-58	4.34e-57	2.93e-30	3.75e-29
catechol degradation I (meta-cleavage pathway)	4.32e-06	2.36e-05	4.56e-06	2.15e-05	0.946	0.972	3.37e-23	4.2e-22	3e-42	1.25e-40	9.22e-43	1.39e-41	4.97e-23	6.11e-22	3.67e-42	1.51e-40	1.11e-42	1.66e-41	0.927	0.965	1.27e-07	1.04e-06	3.3e-73	2.72e-71	3.25e-30	4.16e-29
phenylacetate degradation I (aerobic)	4.14e-07	2.47e-06	1.42e-08	7.38e-08	0.569	0.734	2.6e-22	3.05e-21	2.56e-43	1.16e-41	9.41e-47	1.76e-45	1.05e-23	1.37e-22	3.57e-45	2.13e-43	1.08e-48	2.27e-47	0.76	0.88	6.61e-10	6.09e-09	1.15e-78	1.64e-76	4.63e-30	5.9e-29
NAD biosynthesis II (from tryptophan)	0.0137	0.0444	0.000206	0.000893	0.219	0.394	6.5e-24	8.76e-23	1.09e-33	2.02e-32	1.16e-39	1.51e-38	3.72e-22	4.25e-21	9.27e-32	1.5e-30	1.2e-37	1.46e-36	0.621	0.787	0.000357	0.00229	2.56e-62	9.03e-61	5.08e-30	6.45e-29
ergothioneine biosynthesis I (bacteria)	0.00465	0.0171	0.714	0.838	0.00126	0.00496	3.67e-28	7.04e-27	4.87e-40	1.6e-38	2.95e-27	2.68e-26	3.97e-19	3.56e-18	9.55e-30	1.41e-28	2.89e-18	2.05e-17	0.0202	0.0662	0.17	0.386	3.42e-49	7.49e-48	6.36e-30	8.06e-29
L-tryptophan degradation to 2-amino-3-carboxymuconate semialdehyde	0.0142	0.046	0.000267	0.00115	0.239	0.418	8.98e-24	1.18e-22	1.8e-33	3.29e-32	3.36e-39	4.3e-38	4.81e-22	5.44e-21	1.42e-31	2.28e-30	3.2e-37	3.86e-36	0.625	0.791	0.000425	0.00269	8.26e-62	2.87e-60	7.27e-30	9.19e-29
superpathway of aerobic toluene degradation	0.252	0.438	0.479	0.664	0.0622	0.153	4.33e-28	8.21e-27	1.06e-32	1.86e-31	7.25e-26	6.39e-25	1.12e-18	9.67e-18	1.06e-22	1.19e-21	1.06e-16	7.12e-16	0.0152	0.0516	0.818	0.924	1.15e-42	2.1e-41	7.42e-30	9.35e-29
3-phenylpropanoate degradation	0.000614	0.0027	1.09e-09	5.85e-09	0.00688	0.0236	2.3e-21	2.44e-20	7.99e-35	1.64e-33	1.44e-47	2.8e-46	1.66e-24	2.36e-23	1.31e-38	3.69e-37	8.62e-52	2.22e-50	0.453	0.663	4.21e-08	3.53e-07	1.36e-73	1.18e-71	1.25e-29	1.58e-28
L-lysine biosynthesis III	4.27e-10	3.02e-09	3.97e-07	1.96e-06	6.78e-28	6.28e-27	5.74e-25	8.52e-24	3.03e-06	1.68e-05	3.17e-47	6.03e-46	8.24e-29	1.66e-27	2.69e-08	1.73e-07	4.89e-52	1.31e-50	0.386	0.601	0.6	0.794	7.37e-38	1.18e-36	2.48e-29	3.09e-28
polymyxin resistance	4.25e-05	0.000212	1.73e-10	9.57e-10	0.0203	0.061	1.33e-20	1.32e-19	8.24e-37	1.98e-35	5.82e-48	1.17e-46	1.08e-24	1.55e-23	7.53e-42	2.98e-40	1.83e-53	5.31e-52	0.319	0.533	1.68e-09	1.51e-08	1.41e-76	1.61e-74	2.62e-29	3.25e-28
tetrapyrrole biosynthesis II (from glycine)	1.14e-13	9.22e-13	6.34e-07	3.1e-06	7.4e-33	7.8e-32	2.88e-26	4.9e-25	0.000139	0.000664	2.18e-48	4.49e-47	5.66e-29	1.16e-27	9.65e-06	5.09e-05	8.55e-52	2.21e-50	0.557	0.741	0.234	0.47	4.04e-34	5.95e-33	3.79e-29	4.69e-28
superpathway of heme biosynthesis from uroporphyrinogen-III	1.74e-05	8.94e-05	1.74e-12	1.04e-11	4.77e-28	4.44e-27	1.15e-25	1.86e-24	2.11e-11	1.57e-10	6.71e-58	2.46e-56	1.02e-27	1.88e-26	8.15e-13	6.41e-12	1.09e-60	5.07e-59	0.66	0.812	0.109	0.287	2.22e-49	4.9e-48	4.05e-29	4.99e-28
protocatechuate degradation II (ortho-cleavage pathway)	0.00111	0.00471	2.74e-06	1.3e-05	0.156	0.31	5.4e-22	6.04e-21	7.33e-35	1.51e-33	9.55e-42	1.38e-40	1.7e-22	2.02e-21	1.56e-35	3.43e-34	1.66e-42	2.49e-41	0.935	0.97	4.45e-06	3.33e-05	4.53e-67	2.04e-65	5.23e-29	6.43e-28
isopropanol biosynthesis	0.000186	0.000877	5.41e-06	2.55e-05	0.434	0.626	5.2e-21	5.31e-20	9.43e-36	2.11e-34	7.3e-40	9.69e-39	2.72e-23	3.44e-22	1.41e-38	3.89e-37	7.71e-43	1.17e-41	0.589	0.765	1.78e-06	1.36e-05	4.05e-68	1.98e-66	6.29e-29	7.72e-28
biotin biosynthesis II	4.54e-18	4.41e-17	0.00321	0.0118	1.83e-09	9.76e-09	9.43e-22	1.03e-20	0.171	0.336	1.29e-12	7.78e-12	5.29e-25	7.9e-24	0.0299	0.0867	3.23e-15	2.07e-14	0.441	0.653	9.42e-11	9.06e-10	1.16e-10	7.86e-10	6.32e-29	7.73e-28
3-phenylpropanoate and 3-(3-hydroxyphenyl)propanoate degradation	0.00081	0.0035	0.821	0.907	0.000304	0.0013	2.78e-23	3.51e-22	9.31e-37	2.19e-35	6.77e-23	5.43e-22	9.33e-22	1.02e-20	4.79e-35	1.02e-33	2.25e-21	1.73e-20	0.661	0.812	0.08	0.233	7.74e-50	1.75e-48	7.62e-29	9.3e-28
pyrimidine deoxyribonucleosides salvage	1.52e-13	1.22e-12	1.62e-33	1.74e-32	2.44e-07	1.21e-06	6.04e-22	6.73e-21	0.00595	0.0213	0.0263	0.0759	8.12e-24	1.07e-22	0.00136	0.00568	0.0738	0.175	0.669	0.817	5.08e-28	1.27e-26	0.541	0.748	1.02e-28	1.23e-27
L-histidine biosynthesis	9.57e-26	1.19e-24	0.928	0.963	6.61e-26	5.84e-25	2.62e-24	3.66e-23	0.953	0.977	1.97e-24	1.63e-23	3.38e-27	6.03e-26	0.463	0.655	2.23e-27	2.03e-26	0.515	0.712	1.82e-08	1.54e-07	2.57e-13	1.85e-12	1.68e-28	2.04e-27
superpathway of L-arginine, putrescine, and 4-aminobutanoate degradation	2.45e-06	1.39e-05	5.51e-13	3.33e-12	0.0106	0.0345	6.08e-19	5.36e-18	1.8e-37	4.69e-36	8.77e-50	1.97e-48	2.32e-25	3.58e-24	1.57e-45	9.77e-44	1.55e-58	5.91e-57	0.108	0.251	8.13e-12	8.35e-11	1.43e-80	2.39e-78	1.7e-28	2.05e-27
superpathway of L-arginine and L-ornithine degradation	2.45e-06	1.39e-05	5.51e-13	3.33e-12	0.0106	0.0345	6.08e-19	5.36e-18	1.8e-37	4.69e-36	8.77e-50	1.97e-48	2.32e-25	3.58e-24	1.57e-45	9.77e-44	1.55e-58	5.91e-57	0.108	0.251	8.13e-12	8.35e-11	1.43e-80	2.39e-78	1.7e-28	2.05e-27
glycogen degradation I (bacterial)	2.84e-14	2.37e-13	9.86e-17	6.64e-16	0.505	0.687	2.9e-22	3.36e-21	0.00907	0.0312	0.0451	0.118	3.9e-21	4.02e-20	0.0231	0.0695	0.0972	0.217	0.734	0.863	8.28e-20	1.18e-18	0.00263	0.0127	2.38e-28	2.86e-27
dTDP-N-acetylthomosamine biosynthesis	4.32e-05	0.000214	8.03e-11	4.49e-10	0.0145	0.0456	1.68e-20	1.66e-19	1.14e-36	2.65e-35	2.15e-48	4.44e-47	5.5e-23	6.76e-22	8.56e-40	2.77e-38	7.46e-52	1.96e-50	0.55	0.736	1.11e-09	1.01e-08	2.81e-75	2.68e-73	3.58e-28	4.28e-27
GDP-mannose biosynthesis	4.26e-34	8.21e-33	6.94e-39	8.72e-38	0.362	0.558	4.31e-23	5.33e-22	0.03	0.0868	0.00218	0.00827	4.37e-20	4.19e-19	0.00241	0.00959	8.25e-05	0.000367	0.407	0.619	3.96e-46	2.18e-44	1.58e-05	9.2e-05	3.91e-28	4.65e-27
glycogen biosynthesis I (from ADP-D-Glucose)	4.15e-34	8.04e-33	1.7e-19	1.26e-18	0.000152	0.000663	7.59e-24	1.01e-22	0.048	0.127	0.0976	0.217	3.24e-20	3.15e-19	0.00269	0.0105	0.527	0.701	0.324	0.538	9.03e-33	3.23e-31	0.369	0.607	4.06e-28	4.81e-27
L-tryptophan degradation IX	7.49e-05	0.000365	0.000445	0.00185	0.613	0.769	3.33e-23	4.16e-22	2.27e-39	6.73e-38	6.32e-38	7.72e-37	1.07e-19	1e-18	3.28e-35	7.02e-34	9.14e-34	9.89e-33	0.336	0.549	1.74e-05	0.000124	1.1e-63	4.08e-62	5.86e-28	6.9e-27
4-hydroxyphenylacetate degradation	0.000143	0.000684	0.0134	0.0426	0.164	0.321	7.22e-24	9.59e-23	1.89e-39	5.69e-38	3.27e-34	3.59e-33	3.08e-19	2.77e-18	5.87e-34	1.12e-32	6.81e-29	6.47e-28	0.21	0.401	0.000325	0.00211	2.04e-59	6.42e-58	5.86e-28	6.9e-27
toluene degradation III (aerobic) (via p-cresol)	1.44e-06	8.25e-06	6.18e-10	3.35e-09	0.173	0.336	7.25e-21	7.36e-20	2.16e-40	7.42e-39	2.38e-47	4.55e-46	5.63e-22	6.29e-21	6.7e-42	2.69e-40	5.55e-49	1.18e-47	0.808	0.906	2.4e-10	2.25e-09	1.76e-76	1.96e-74	6e-28	7.05e-27
cinnamate and 3-hydroxycinnamate degradation to 2-oxopent-4-enoate	0.00102	0.00434	0.788	0.888	0.000332	0.00141	2.8e-22	3.26e-21	2.66e-35	5.74e-34	9.82e-22	7.64e-21	3.36e-21	3.49e-20	4.15e-34	8.04e-33	1.16e-20	8.71e-20	0.743	0.869	0.0911	0.253	4.27e-48	8.9e-47	7.21e-28	8.4e-27
3-phenylpropanoate and 3-(3-hydroxyphenyl)propanoate degradation to 2-oxopent-4-enoate	0.00102	0.00434	0.788	0.888	0.000332	0.00141	2.8e-22	3.26e-21	2.66e-35	5.74e-34	9.82e-22	7.64e-21	3.36e-21	3.49e-20	4.15e-34	8.04e-33	1.16e-20	8.71e-20	0.743	0.869	0.0911	0.253	4.27e-48	8.9e-47	7.21e-28	8.4e-27
superpathway of sulfate assimilation and cysteine biosynthesis	0.45	0.644	5.14e-26	4.55e-25	4.05e-29	3.87e-28	7.5e-26	1.24e-24	8.97e-29	1.26e-27	0.603	0.759	1.1e-25	1.79e-24	1.26e-28	1.76e-27	0.671	0.807	0.926	0.965	7.38e-08	6.08e-07	1.18e-13	8.5e-13	7.44e-28	8.65e-27
superpathway of Clostridium acetobutylicum acidogenic fermentation	4.27e-07	2.53e-06	0.826	0.91	9.94e-08	5.03e-07	9.51e-24	1.24e-22	3.46e-08	2.2e-07	4.95e-25	4.25e-24	3.57e-20	3.46e-19	4.88e-06	2.64e-05	2.34e-21	1.79e-20	0.331	0.545	0.00717	0.0351	1.25e-24	1.27e-23	1.88e-27	2.17e-26
superpathway of polyamine biosynthesis II	0.000464	0.00207	2.47e-21	1.89e-20	6.37e-36	7.35e-35	2.46e-24	3.45e-23	1.14e-12	8.91e-12	4.23e-69	4.42e-67	9.2e-29	1.84e-27	4.69e-16	4.19e-15	4.21e-75	9.72e-73	0.312	0.525	0.00097	0.00585	8.16e-57	2.39e-55	2.12e-27	2.44e-26
L-histidine degradation II	0.000352	0.0016	8.22e-07	4.02e-06	0.179	0.343	1.65e-20	1.63e-19	1.95e-34	3.86e-33	5.76e-41	8.08e-40	2.09e-21	2.23e-20	1.33e-35	2.93e-34	3e-42	4.42e-41	0.849	0.93	9.33e-07	7.25e-06	1.55e-66	6.62e-65	2.36e-27	2.71e-26
superpathway of ornithine degradation	2.8e-05	0.000141	6.46e-10	3.5e-09	0.0448	0.118	7.75e-19	6.76e-18	4.9e-35	1.04e-33	1.35e-44	2.25e-43	4.16e-23	5.15e-22	2.16e-40	7.42e-39	2.05e-50	4.8e-49	0.281	0.489	2.46e-09	2.18e-08	5.82e-73	4.54e-71	3.39e-27	3.89e-26
superpathway of glyoxylate bypass and TCA	0.000543	0.00241	2.42e-06	1.16e-05	8.82e-16	5.71e-15	2.19e-23	2.79e-22	4.47e-12	3.41e-11	1.35e-43	2.15e-42	2.33e-22	2.74e-21	2.87e-11	2.12e-10	1.89e-42	2.82e-41	0.756	0.877	0.434	0.675	5.46e-42	9.76e-41	3.77e-27	4.3e-26
catechol degradation to 2-oxopent-4-enoate II	0.000122	0.000583	0.00118	0.00465	0.513	0.693	6.83e-22	7.58e-21	2.85e-37	7.3e-36	3.44e-35	3.89e-34	1.94e-19	1.78e-18	2.23e-34	4.39e-33	2.6e-32	2.7e-31	0.486	0.689	4.62e-05	0.000319	7.63e-61	2.55e-59	5.66e-27	6.41e-26
L-rhamnose degradation I	0.000377	0.0017	3.03e-18	2.15e-17	2.15e-32	2.24e-31	4.28e-24	5.88e-23	2.47e-12	1.9e-11	1.46e-64	1.09e-62	1.32e-26	2.28e-25	3.37e-14	2.8e-13	4.31e-68	3.92e-66	0.574	0.753	0.004	0.0213	1.7e-53	4.34e-52	7.6e-27	8.58e-26
pyruvate fermentation to butanoate	7.73e-07	4.53e-06	0.875	0.938	2.59e-07	1.28e-06	3.79e-23	4.71e-22	4.36e-08	2.77e-07	3.56e-24	2.92e-23	1.19e-19	1.11e-18	5.64e-06	3.03e-05	1.36e-20	1.03e-19	0.337	0.55	0.00771	0.0375	5.15e-24	5.09e-23	7.89e-27	8.89e-26
1,4-dihydroxy-6-naphthoate biosynthesis I	0.00536	0.0193	0.000403	0.00169	0.466	0.654	1.71e-21	1.84e-20	2.93e-32	4.95e-31	5.59e-36	6.47e-35	1.57e-19	1.45e-18	4.9e-30	7.34e-29	1.13e-33	1.22e-32	0.571	0.751	0.000262	0.00172	5.29e-58	1.61e-56	8.63e-27	9.69e-26
L-arginine degradation II (AST pathway)	1.45e-07	8.89e-07	2.37e-09	1.26e-08	0.499	0.682	6.68e-19	5.84e-18	6.93e-40	2.27e-38	1.08e-43	1.74e-42	5.36e-22	6.01e-21	5.6e-44	2.87e-42	5.9e-48	1.18e-46	0.437	0.649	1.08e-10	1.03e-09	2.4e-75	2.34e-73	1.05e-26	1.18e-25
sucrose biosynthesis III	0.0248	0.0741	0.233	0.412	0.279	0.467	5.91e-20	5.65e-19	2.77e-28	3.79e-27	1.17e-24	9.81e-24	6.28e-21	6.39e-20	1.9e-29	2.76e-28	9.07e-26	7.94e-25	0.831	0.92	0.0488	0.164	5.16e-48	1.06e-46	1.06e-26	1.18e-25
L-leucine degradation I	0.00538	0.0194	2.73e-10	1.5e-09	0.000346	0.00146	9.67e-20	9.08e-19	3.28e-30	4.93e-29	1.82e-46	3.31e-45	7.6e-22	8.4e-21	9.89e-33	1.74e-31	1.93e-49	4.21e-48	0.61	0.78	1.65e-07	1.34e-06	1.44e-67	6.76e-66	1.1e-26	1.22e-25
2-nitrobenzoate degradation I	0.0039	0.0147	0.000961	0.00384	0.7	0.829	2.58e-21	2.72e-20	1.77e-32	3.07e-31	9.64e-35	1.07e-33	1.65e-19	1.53e-18	1.99e-30	3e-29	1.22e-32	1.28e-31	0.599	0.771	0.000357	0.00229	2.35e-57	7.06e-56	1.12e-26	1.24e-25
pyridoxal 5'-phosphate biosynthesis I	5.49e-11	4.03e-10	2.67e-16	1.77e-15	5.16e-44	8.42e-43	2.14e-25	3.34e-24	7.99e-06	4.23e-05	1.81e-63	1.14e-61	3.81e-29	7.94e-28	9.78e-08	6.1e-07	1.83e-68	1.75e-66	0.401	0.614	0.323	0.572	2.08e-42	3.79e-41	1.21e-26	1.34e-25
superpathway of L-methionine biosynthesis (by sulfhydrylation)	0.697	0.829	2.4e-13	1.47e-12	1.5e-14	9.44e-14	1.13e-21	1.23e-20	2.81e-20	2.93e-19	4.47e-54	1.33e-52	9.32e-23	1.12e-21	2.46e-21	2.62e-20	9.92e-56	3.23e-54	0.817	0.911	7.85e-05	0.000529	1.59e-59	5.04e-58	1.33e-26	1.46e-25
sulfate reduction I (assimilatory)	0.0267	0.0787	1.68e-23	1.36e-22	1.12e-32	1.18e-31	3.34e-25	5.09e-24	4.55e-34	8.71e-33	0.332	0.525	5.31e-25	7.9e-24	6.63e-34	1.25e-32	0.384	0.58	0.92	0.963	1.92e-05	0.000136	1.19e-16	9.11e-16	1.77e-26	1.95e-25
norspermidine biosynthesis	1.59e-09	1.1e-08	5.83e-05	0.000261	0.0312	0.0877	2.2e-19	2e-18	3.9e-44	2.08e-42	1.83e-35	2.1e-34	2.25e-21	2.39e-20	6.78e-47	4.58e-45	4.63e-38	5.71e-37	0.628	0.792	9.19e-09	7.91e-08	1.94e-70	1.18e-68	1.82e-26	2.01e-25
glucose degradation (oxidative)	0.000248	0.00115	0.000129	0.000566	0.903	0.951	4.48e-17	3.51e-16	1.34e-30	2.03e-29	1.03e-31	1.05e-30	1.41e-23	1.82e-22	1.38e-38	3.83e-37	6.83e-40	9.16e-39	0.0908	0.221	1.65e-05	0.000117	2.32e-61	7.92e-60	2.24e-26	2.44e-25
L-arginine biosynthesis III (via N-acetyl-L-citrulline)	0.127	0.271	0.00948	0.0316	0.292	0.48	4.02e-19	3.6e-18	1.44e-24	1.71e-23	3.59e-29	3.45e-28	3.8e-21	3.92e-20	7.82e-27	1.01e-25	1.24e-31	1.25e-30	0.619	0.786	0.017	0.0724	8.11e-50	1.83e-48	2.69e-26	2.93e-25
L-rhamnose degradation II	0.000753	0.00327	8.94e-08	4.53e-07	0.0473	0.123	3.53e-17	2.78e-16	1.62e-29	2.38e-28	1.81e-38	2.25e-37	2.99e-23	3.75e-22	6.78e-37	1.65e-35	1.48e-46	2.74e-45	0.114	0.261	5.23e-07	4.12e-06	2.49e-65	9.74e-64	4.1e-26	4.44e-25
guanosine ribonucleotides de novo biosynthesis	2.71e-11	2.01e-10	0.00781	0.0265	2.98e-05	0.000135	6.14e-15	4.21e-14	6.01e-41	2.19e-39	2.36e-24	1.95e-23	2.48e-27	4.47e-26	1.64e-57	2.84e-55	4.74e-39	6.03e-38	0.00125	0.00537	1.74e-07	1.4e-06	1.34e-66	5.75e-65	4.22e-26	4.56e-25
sucrose biosynthesis I (from photosynthesis)	0.0251	0.0748	0.199	0.369	0.324	0.517	2.73e-19	2.47e-18	1.65e-27	2.19e-26	2.86e-24	2.35e-23	2.31e-20	2.26e-19	8.65e-29	1.22e-27	1.69e-25	1.47e-24	0.807	0.905	0.0432	0.15	3.71e-47	7.47e-46	6.54e-26	7.05e-25
mevalonate pathway I	3.36e-42	1.39e-40	4.7e-05	0.000212	3.29e-25	2.82e-24	8.41e-21	8.45e-20	7.87e-06	4.17e-05	6.19e-09	3.26e-08	8.59e-26	1.41e-24	0.00112	0.00473	1.85e-12	1.1e-11	0.225	0.42	4.25e-21	6.46e-20	0.0647	0.19	7.52e-26	8.08e-25
octane oxidation	1.25e-05	6.53e-05	0.627	0.778	8e-05	0.000356	6.29e-20	5.97e-19	3.47e-37	8.77e-36	4.96e-22	3.88e-21	2.03e-20	2e-19	6.59e-38	1.75e-36	1.42e-22	1.13e-21	0.931	0.967	0.00625	0.0309	4.53e-51	1.1e-49	8.8e-26	9.41e-25
heterolactic fermentation	0.0027	0.0106	0.0648	0.158	0.231	0.409	5.26e-22	5.92e-21	9.18e-34	1.72e-32	1.7e-29	1.66e-28	1.09e-17	8.78e-17	1.02e-28	1.43e-27	1.27e-24	1.07e-23	0.227	0.422	0.00549	0.0274	2.57e-51	6.34e-50	8.82e-26	9.42e-25
photorespiration	2.82e-08	1.81e-07	2.74e-08	1.41e-07	0.95	0.974	2.06e-19	1.88e-18	6.63e-42	2.68e-40	1.95e-42	2.91e-41	5.97e-20	5.69e-19	9.57e-43	4.14e-41	2.67e-43	4.2e-42	0.92	0.963	1.72e-10	1.63e-09	2.03e-73	1.73e-71	9.17e-26	9.76e-25
L-tyrosine degradation I	0.000773	0.00336	3.75e-13	2.28e-12	6.68e-05	0.000298	8.28e-19	7.19e-18	1.74e-31	2.79e-30	7.39e-50	1.67e-48	2.1e-21	2.23e-20	1.1e-34	2.23e-33	1.28e-53	3.79e-52	0.515	0.712	1.09e-09	9.95e-09	1.96e-71	1.37e-69	1.12e-25	1.18e-24
2-amino-3-carboxymuconate semialdehyde degradation to 2-oxopentenoate	0.000944	0.00404	3.71e-05	0.000168	0.428	0.622	1.28e-19	1.19e-18	3.13e-32	5.27e-31	3.22e-36	3.74e-35	1.25e-19	1.16e-18	2.51e-32	4.28e-31	2.39e-36	2.8e-35	0.967	0.985	1.8e-05	0.000128	3.73e-60	1.21e-58	1.14e-25	1.21e-24
D-galacturonate degradation I	0.254	0.441	6.51e-19	4.72e-18	4.97e-15	3.17e-14	4.29e-20	4.13e-19	3.51e-24	4.1e-23	4.88e-60	2.13e-58	7.87e-23	9.53e-22	3.83e-27	4.99e-26	4.59e-64	3.07e-62	0.505	0.705	1.57e-08	1.33e-07	1.64e-68	8.42e-67	1.34e-25	1.41e-24
Bifidobacterium shunt	0.00257	0.0101	0.0542	0.138	0.256	0.441	7.34e-22	8.13e-21	1.17e-33	2.15e-32	1.19e-29	1.17e-28	2.29e-17	1.82e-16	2.17e-28	2.99e-27	1.5e-24	1.26e-23	0.207	0.397	0.00464	0.024	3.58e-51	8.73e-50	1.79e-25	1.88e-24
4-deoxy-L-threo-hex-4-enopyranuronate degradation	0.104	0.233	1.12e-16	7.52e-16	1.38e-11	7.97e-11	2.28e-19	2.07e-18	3.18e-25	3.88e-24	6.91e-56	2.28e-54	2.34e-22	2.75e-21	1.47e-28	2.04e-27	3.02e-60	1.34e-58	0.458	0.667	1.79e-08	1.51e-07	3.66e-68	1.8e-66	1.81e-25	1.9e-24
acetylene degradation	2.34e-64	1.62e-61	8.55e-12	4.96e-11	2.9e-32	3e-31	2e-22	2.36e-21	2.98e-16	2.69e-15	0.000368	0.00155	1.74e-25	2.73e-24	5.06e-14	4.18e-13	1.59e-05	7.33e-05	0.474	0.68	2.49e-35	1.02e-33	0.016	0.0631	2.21e-25	2.3e-24
6-hydroxymethyl-dihydropterin diphosphate biosynthesis III (Chlamydia)	0.41	0.607	2.79e-07	1.38e-06	2.93e-09	1.55e-08	2.52e-20	2.47e-19	1.6e-17	1.51e-16	1.11e-41	1.6e-40	1.88e-20	1.85e-19	1.24e-17	1.17e-16	5.49e-42	7.96e-41	0.991	0.996	0.0123	0.0554	4.84e-49	1.06e-47	2.54e-25	2.64e-24
L-tryptophan degradation XII (Geobacillus)	0.000359	0.00163	0.000569	0.00234	0.866	0.934	6.46e-21	6.57e-20	6.64e-35	1.38e-33	7.02e-35	7.87e-34	1e-17	8.11e-17	4.27e-31	6.55e-30	4.93e-31	4.93e-30	0.361	0.576	5.41e-05	0.000373	6.29e-58	1.9e-56	3.28e-25	3.39e-24
methanol oxidation to carbon dioxide	0.000901	0.00387	0.263	0.448	0.0244	0.0713	6.71e-22	7.46e-21	5.27e-35	1.11e-33	1.65e-26	1.48e-25	4.17e-17	3.28e-16	2.65e-29	3.8e-28	2.77e-21	2.11e-20	0.178	0.359	0.0116	0.0528	6.19e-49	1.34e-47	3.66e-25	3.78e-24
mixed acid fermentation	1.62e-06	9.29e-06	1.87e-38	2.33e-37	1.63e-18	1.17e-17	1.53e-21	1.65e-20	1.94e-07	1.17e-06	0.000711	0.00288	2.34e-21	2.48e-20	2.81e-07	1.68e-06	0.000463	0.00192	0.924	0.964	9.61e-23	1.66e-21	0.291	0.524	5.83e-25	5.97e-24
superpathway of UDP-glucose-derived O-antigen building blocks biosynthesis	3.49e-09	2.34e-08	5.93e-16	3.87e-15	2.69e-40	3.67e-39	2.05e-23	2.62e-22	4e-06	2.19e-05	2.3e-60	1.04e-58	2.3e-26	3.94e-25	1.08e-07	6.7e-07	1.94e-64	1.41e-62	0.499	0.701	0.2	0.427	1.26e-41	2.25e-40	5.88e-25	6.01e-24
superpathway of pyridoxal 5'-phosphate biosynthesis and salvage	2.02e-09	1.38e-08	4.05e-17	2.77e-16	2.32e-42	3.44e-41	5.65e-24	7.65e-23	3.09e-06	1.71e-05	8.41e-63	4.8e-61	2.45e-26	4.18e-25	1.8e-07	1.1e-06	3.99e-66	3.25e-64	0.597	0.77	0.162	0.374	3.65e-42	6.58e-41	7.08e-25	7.21e-24
glycine betaine degradation I	0.00272	0.0107	0.192	0.36	0.0825	0.191	4.93e-24	6.72e-23	4.26e-36	9.66e-35	1.44e-29	1.41e-28	5.59e-15	3.85e-14	2.19e-25	2.69e-24	1.48e-19	1.1e-18	0.0121	0.0422	0.0145	0.0635	5.15e-48	1.06e-46	7.49e-25	7.62e-24
glycogen degradation II (eukaryotic)	1.87e-05	9.56e-05	0.365	0.561	0.000576	0.00236	3.02e-22	3.48e-21	1.18e-39	3.7e-38	4.64e-26	4.13e-25	2.16e-16	1.62e-15	2.1e-32	3.61e-31	9.56e-20	7.12e-19	0.101	0.239	0.00341	0.0184	2.09e-50	4.94e-49	1.37e-24	1.38e-23
NAD biosynthesis I (from aspartate)	7.56e-25	9.08e-24	1.9e-14	1.19e-13	1.48e-61	7.61e-60	3.66e-28	7.04e-27	0.215	0.393	3.52e-64	2.41e-62	3.29e-28	6.36e-27	0.23	0.411	1.83e-64	1.35e-62	0.965	0.984	0.241	0.476	3.73e-28	4.45e-27	1.98e-24	2e-23
toluene degradation I (aerobic) (via o-cresol)	1.8e-07	1.09e-06	7.45e-08	3.79e-07	0.918	0.959	4.2e-18	3.48e-17	1.17e-38	3.32e-37	7.22e-40	9.62e-39	4.53e-19	4.01e-18	4.71e-40	1.56e-38	2.64e-41	3.75e-40	0.822	0.914	1.09e-09	9.95e-09	2.66e-69	1.43e-67	2.46e-24	2.47e-23
toluene degradation II (aerobic) (via 4-methylcatechol)	1.8e-07	1.09e-06	7.45e-08	3.79e-07	0.918	0.959	4.2e-18	3.48e-17	1.17e-38	3.32e-37	7.22e-40	9.62e-39	4.53e-19	4.01e-18	4.71e-40	1.56e-38	2.64e-41	3.75e-40	0.822	0.914	1.09e-09	9.95e-09	2.66e-69	1.43e-67	2.46e-24	2.47e-23
CMP-3-deoxy-D-manno-octulosonate biosynthesis I	1.2e-09	8.35e-09	7.36e-26	6.48e-25	3.55e-54	1.07e-52	1.09e-23	1.41e-22	6.47e-06	3.46e-05	4.88e-74	9.33e-72	8.03e-30	1.72e-28	2.66e-09	1.8e-08	2.67e-82	1.64e-79	0.156	0.327	0.0158	0.0686	5.15e-47	1.02e-45	2.61e-24	2.61e-23
TCA cycle VII (acetate-producers)	6.89e-23	7.77e-22	0.0339	0.0939	5.3e-32	5.43e-31	8.66e-18	7.03e-17	0.311	0.508	9.82e-26	8.58e-25	8.54e-29	1.71e-27	0.0673	0.166	2.62e-38	3.24e-37	0.00613	0.0231	6.34e-05	0.000432	1.55e-15	1.17e-14	2.67e-24	2.67e-23
superpathway of glycolysis, pyruvate dehydrogenase, TCA, and glyoxylate bypass	9.03e-05	0.000437	1.26e-09	6.77e-09	2.11e-22	1.67e-21	1.19e-21	1.29e-20	1.32e-09	9.16e-09	7.89e-48	1.57e-46	5.06e-21	5.18e-20	3.96e-09	2.64e-08	3.56e-47	6.76e-46	0.833	0.92	0.2	0.427	1.44e-40	2.51e-39	3.22e-24	3.2e-23
superpathway of L-threonine metabolism	4.96e-06	2.68e-05	4.32e-06	2.04e-05	0.979	0.99	1.99e-17	1.59e-16	7.05e-35	1.46e-33	1.87e-35	2.14e-34	1.85e-19	1.7e-18	1.36e-37	3.6e-36	3.17e-38	3.92e-37	0.602	0.772	1.35e-07	1.1e-06	8.37e-64	3.11e-62	3.92e-24	3.89e-23
NAD salvage pathway II	7.24e-08	4.55e-07	1.89e-11	1.08e-10	0.184	0.35	6.06e-16	4.38e-15	1.63e-36	3.75e-35	4.27e-43	6.58e-42	3.01e-21	3.15e-20	1.26e-43	6.1e-42	1.23e-50	2.95e-49	0.154	0.323	3.81e-12	4e-11	1.98e-74	1.79e-72	3.92e-24	3.89e-23
starch degradation V	5.13e-32	8.45e-31	1.86e-25	1.61e-24	0.0821	0.19	6.52e-19	5.71e-18	0.00448	0.0166	0.225	0.403	6.72e-18	5.47e-17	0.00143	0.0059	0.119	0.253	0.746	0.87	2.94e-36	1.25e-34	0.00205	0.0102	5.53e-24	5.46e-23
Kdo transfer to lipid IVA III (Chlamydia)	1.33e-08	8.73e-08	6.45e-25	5.49e-24	6.12e-51	1.49e-49	5.93e-23	7.23e-22	2.44e-06	1.38e-05	7.31e-72	1.04e-69	1.2e-28	2.37e-27	1.31e-09	9.05e-09	1.23e-79	5.25e-77	0.183	0.365	0.0116	0.0531	3.83e-47	7.67e-46	5.62e-24	5.53e-23
superpathway of polyamine biosynthesis I	0.000243	0.00113	1.47e-28	1.39e-27	3.34e-45	5.75e-44	4.11e-22	4.69e-21	1.45e-10	1.05e-09	3.62e-75	8.71e-73	2.73e-27	4.9e-26	2.25e-14	1.88e-13	2.06e-82	1.63e-79	0.219	0.412	6.61e-05	0.000448	1.35e-55	3.58e-54	6.86e-24	6.74e-23
superpathway of GDP-mannose-derived O-antigen building blocks biosynthesis	6.03e-10	4.24e-09	8.14e-16	5.29e-15	1.72e-41	2.46e-40	2.65e-23	3.35e-22	1.67e-05	8.62e-05	5.17e-60	2.24e-58	1.67e-24	2.37e-23	4.67e-06	2.53e-05	7.93e-62	4.18e-60	0.803	0.902	0.267	0.504	5.09e-39	8.55e-38	8.64e-24	8.45e-23
urate biosynthesis/inosine 5'-phosphate degradation	7.72e-26	9.64e-25	9.77e-12	5.65e-11	2.73e-05	0.000125	1.92e-18	1.63e-17	0.121	0.261	0.013	0.0414	8.45e-19	7.32e-18	0.133	0.28	0.0106	0.0346	0.956	0.979	1.67e-22	2.82e-21	0.451	0.679	9.37e-24	9.14e-23
phosphatidylglycerol biosynthesis I (plastidic)	2.6e-06	1.46e-05	1.2e-12	7.23e-12	0.0141	0.0446	1.85e-16	1.4e-15	9.95e-05	0.000479	0.11	0.239	4.25e-20	4.1e-19	9.87e-07	5.73e-06	0.00879	0.0295	0.331	0.545	1.21e-11	1.23e-10	5.68e-06	3.39e-05	1.21e-23	1.18e-22
phosphatidylglycerol biosynthesis II (non-plastidic)	2.6e-06	1.46e-05	1.2e-12	7.23e-12	0.0141	0.0446	1.85e-16	1.4e-15	9.95e-05	0.000479	0.11	0.239	4.25e-20	4.1e-19	9.87e-07	5.73e-06	0.00879	0.0295	0.331	0.545	1.21e-11	1.23e-10	5.68e-06	3.39e-05	1.21e-23	1.18e-22
superpathway of taurine degradation	0.0399	0.11	0.917	0.959	0.0481	0.125	6.72e-24	8.97e-23	5.95e-32	9.72e-31	9.55e-25	8.07e-24	2.4e-13	1.52e-12	6.3e-20	6.51e-19	6.44e-14	4.01e-13	0.00289	0.0117	0.226	0.458	4.4e-39	7.42e-38	1.87e-23	1.81e-22
GDP-D-glycero-&alpha;-D-manno-heptose biosynthesis	0.0358	0.1	4.34e-10	2.36e-09	2.82e-05	0.000129	2e-19	1.84e-18	4.15e-27	5.39e-26	1.09e-45	1.9e-44	2.14e-17	1.71e-16	7.82e-25	9.38e-24	4.46e-43	6.87e-42	0.544	0.731	1.6e-06	1.23e-05	8.52e-60	2.74e-58	1.89e-23	1.82e-22
superpathway of fatty acid biosynthesis initiation (E. coli)	0.00254	0.01	2.44e-16	1.62e-15	1.08e-07	5.47e-07	3.81e-16	2.82e-15	7.68e-27	9.92e-26	9.99e-51	2.4e-49	2.04e-21	2.18e-20	3.16e-33	5.72e-32	1.77e-58	6.66e-57	0.158	0.329	1.64e-10	1.56e-09	9.76e-70	5.44e-68	1.96e-23	1.89e-22
superpathway of geranylgeranyldiphosphate biosynthesis I (via mevalonate)	2.47e-39	7.29e-38	0.000303	0.00129	1.43e-24	1.2e-23	1.56e-18	1.33e-17	6.65e-06	3.54e-05	1.85e-08	9.55e-08	2.41e-23	3.06e-22	0.00102	0.00434	6.29e-12	3.67e-11	0.222	0.415	3.93e-19	5.31e-18	0.0875	0.237	2.46e-23	2.37e-22
superpathway of sulfolactate degradation	0.00382	0.0145	0.378	0.574	0.0401	0.108	9.09e-22	1e-20	4.95e-33	8.89e-32	1.88e-25	1.63e-24	1.55e-14	1.05e-13	1.95e-24	2.3e-23	1.26e-17	8.66e-17	0.0385	0.113	0.0322	0.12	7.18e-44	1.36e-42	3.13e-23	3.01e-22
superpathway of arginine and polyamine biosynthesis	0.00201	0.00812	4.89e-29	4.67e-28	6.18e-43	9.45e-42	1.75e-21	1.87e-20	1.15e-11	8.65e-11	7.32e-75	1.62e-72	1.13e-25	1.83e-24	6.68e-15	5.75e-14	6.94e-81	3.49e-78	0.315	0.529	1.3e-05	9.36e-05	1.04e-56	3e-55	3.47e-23	3.32e-22
stearate biosynthesis II (bacteria and plants)	0.000466	0.00208	6.74e-16	4.39e-15	2.54e-06	1.22e-05	8.91e-16	6.4e-15	2.71e-28	3.72e-27	1.51e-49	3.34e-48	5.02e-21	5.15e-20	7.97e-35	1.64e-33	2.7e-57	9.58e-56	0.156	0.326	3.92e-11	3.82e-10	1.1e-70	7.06e-69	3.62e-23	3.45e-22
TCA cycle VIII (helicobacter)	1.05e-25	1.3e-24	0.0872	0.2	9.99e-20	7.42e-19	2.43e-16	1.81e-15	0.0328	0.0934	1.38e-11	7.97e-11	4.54e-24	6.21e-23	0.964	0.982	1.97e-18	1.41e-17	0.0427	0.123	4.54e-11	4.42e-10	4.11e-06	2.48e-05	4.26e-23	4.05e-22
superpathway of chorismate metabolism	2.01e-08	1.3e-07	2.13e-13	1.31e-12	0.0791	0.185	1.8e-16	1.37e-15	3e-38	8.05e-37	6.72e-47	1.26e-45	1.34e-18	1.15e-17	3e-41	1.11e-39	3.8e-50	8.72e-49	0.574	0.753	1.04e-13	1.15e-12	1.58e-75	1.58e-73	7.7e-23	7.27e-22
palmitoleate biosynthesis I (from (5Z)-dodec-5-enoate)	0.000354	0.00161	4.5e-16	2.95e-15	2.81e-06	1.34e-05	1.78e-15	1.25e-14	3.34e-28	4.55e-27	2.42e-49	5.21e-48	9.61e-21	9.62e-20	8.46e-35	1.73e-33	3.64e-57	1.27e-55	0.152	0.32	2.46e-11	2.43e-10	1.58e-70	9.88e-69	8.37e-23	7.9e-22
chlorosalicylate degradation	0.134	0.282	0.0619	0.152	0.724	0.845	8.1e-19	7.04e-18	4.01e-24	4.67e-23	5.95e-26	5.26e-25	5.23e-16	3.82e-15	4.94e-21	5.19e-20	9.56e-23	7.65e-22	0.4	0.613	0.052	0.171	5.1e-42	9.17e-41	9.88e-23	9.3e-22
superpathway of bacteriochlorophyll a biosynthesis	0.00616	0.0219	0.519	0.697	0.033	0.0921	1.66e-21	1.79e-20	4.39e-32	7.29e-31	2.79e-24	2.29e-23	7.17e-14	4.7e-13	4.95e-23	5.62e-22	3.91e-16	2.57e-15	0.0273	0.0853	0.0553	0.18	1.27e-41	2.25e-40	1.44e-22	1.35e-21
superpathway of L-tryptophan biosynthesis	0.000107	0.000513	5.25e-12	3.08e-11	0.00204	0.00778	1.67e-15	1.18e-14	1.82e-29	2.66e-28	2.45e-43	3.87e-42	2.16e-19	1.96e-18	1.84e-34	3.66e-33	4.84e-49	1.03e-47	0.287	0.496	6.11e-10	5.65e-09	7.88e-67	3.49e-65	1.89e-22	1.77e-21
superpathway of (Kdo)2-lipid A biosynthesis	2.63e-08	1.69e-07	4.02e-20	3.01e-19	0.000141	0.00062	3.01e-14	2e-13	5.98e-35	1.25e-33	6.27e-53	1.79e-51	4.01e-21	4.12e-20	2.57e-44	1.38e-42	2.2e-63	1.35e-61	0.0564	0.153	4.52e-17	5.55e-16	3.62e-81	6.79e-79	2.16e-22	2.01e-21
ADP-L-glycero-&beta;-D-manno-heptose biosynthesis	1.33e-06	7.65e-06	1.16e-28	1.1e-27	3.9e-51	9.69e-50	2.12e-20	2.09e-19	1.14e-06	6.56e-06	7.02e-73	1.14e-70	5.05e-28	9.45e-27	1.74e-11	1.3e-10	1.76e-83	3.25e-80	0.0644	0.169	0.000776	0.00475	1.59e-49	3.56e-48	2.22e-22	2.05e-21
colanic acid building blocks biosynthesis	8.14e-10	5.7e-09	4.15e-18	2.92e-17	1.89e-44	3.14e-43	4.79e-22	5.43e-21	5.64e-05	0.000278	1.27e-61	6.61e-60	8.13e-24	1.07e-22	8.44e-06	4.46e-05	2.96e-64	2.06e-62	0.688	0.832	0.145	0.349	8.25e-39	1.37e-37	2.35e-22	2.17e-21
sucrose degradation III (sucrose invertase)	6.99e-20	7.21e-19	9.21e-05	0.000407	2.49e-36	2.91e-35	5.61e-18	4.6e-17	0.86	0.932	3.27e-33	3.48e-32	1.23e-25	1.98e-24	0.0663	0.164	9.81e-43	1.48e-41	0.0522	0.144	0.00833	0.0401	6.94e-19	5.67e-18	2.78e-22	2.56e-21
mycolate biosynthesis	0.000279	0.00129	3.67e-16	2.42e-15	3.34e-06	1.59e-05	3.89e-15	2.69e-14	5.11e-28	6.9e-27	5.95e-49	1.26e-47	3.2e-20	3.11e-19	1.95e-34	3.86e-33	1.42e-56	4.78e-55	0.162	0.334	1.75e-11	1.73e-10	5.56e-70	3.18e-68	2.81e-22	2.59e-21
ppGpp biosynthesis	1.53e-07	9.37e-07	1.44e-16	9.6e-16	0.00178	0.00685	1.72e-14	1.16e-13	6.6e-34	1.25e-32	1.58e-48	3.3e-47	2.87e-20	2.8e-19	9.76e-42	3.8e-40	3.14e-57	1.11e-55	0.108	0.251	1.13e-14	1.3e-13	2.03e-76	2.21e-74	3.07e-22	2.81e-21
lipid IVA biosynthesis	1.5e-12	1.17e-11	6.13e-25	5.24e-24	2.6e-58	9.74e-57	1.92e-22	2.27e-21	0.00138	0.00574	3.43e-71	4.64e-69	7.49e-28	1.39e-26	6.41e-06	3.43e-05	1.19e-78	4.69e-76	0.202	0.39	0.0728	0.217	2.01e-40	3.49e-39	3.26e-22	2.99e-21
sucrose degradation II (sucrose synthase)	1.32e-16	1.2e-15	9.62e-07	4.7e-06	0.000254	0.00109	8.09e-24	1.07e-22	0.0202	0.0619	6.45e-09	3.38e-08	3.13e-12	1.88e-11	0.265	0.453	0.0156	0.0487	0.000906	0.00395	1.38e-13	1.53e-12	0.000902	0.00468	3.37e-22	3.08e-21
(5Z)-dodec-5-enoate biosynthesis	0.000851	0.00366	2.78e-18	1.97e-17	2.84e-08	1.46e-07	5.08e-15	3.5e-14	1.1e-26	1.4e-25	1.06e-51	2.73e-50	1.24e-20	1.23e-19	1.19e-33	2.18e-32	3.56e-60	1.56e-58	0.123	0.275	7.32e-12	7.57e-11	1.54e-70	9.77e-69	3.99e-22	3.64e-21
2-aminophenol degradation	0.0152	0.0487	0.00727	0.0248	0.819	0.906	4.39e-19	3.91e-18	5.16e-28	6.95e-27	1.73e-29	1.68e-28	6.83e-15	4.67e-14	4.01e-23	4.57e-22	1.87e-24	1.55e-23	0.212	0.403	0.00321	0.0175	1.06e-46	2.1e-45	4.22e-22	3.84e-21
oleate biosynthesis IV (anaerobic)	0.000288	0.00133	1.87e-16	1.24e-15	2.11e-06	1.01e-05	6.13e-15	4.21e-14	9.87e-28	1.32e-26	4.65e-49	9.97e-48	4.35e-20	4.18e-19	3.07e-34	6.02e-33	8.19e-57	2.82e-55	0.155	0.325	1.34e-11	1.35e-10	8.02e-70	4.53e-68	4.94e-22	4.48e-21
superpathway of fucose and rhamnose degradation	3.85e-05	0.000193	1.12e-19	8.32e-19	2.51e-07	1.24e-06	3.12e-14	2.07e-13	8.79e-29	1.24e-27	2.56e-52	6.91e-51	6.03e-21	6.15e-20	1.96e-37	5.07e-36	1.56e-62	8.73e-61	0.062	0.164	6.82e-14	7.63e-13	2.73e-74	2.41e-72	7.01e-22	6.32e-21
pyruvate fermentation to acetone	6.1e-18	5.88e-17	5.92e-10	3.22e-09	1.26e-44	2.11e-43	1.26e-22	1.51e-21	0.102	0.23	1.1e-49	2.44e-48	3.02e-22	3.48e-21	0.135	0.283	2.28e-49	4.96e-48	0.884	0.946	0.256	0.492	5.09e-25	5.24e-24	7.54e-22	6.79e-21
superpathway of mycolyl-arabinogalactan-peptidoglycan complex biosynthesis	0.271	0.46	0.0113	0.0365	0.000279	0.0012	6.34e-19	5.57e-18	8.9e-23	1e-21	1.69e-11	9.67e-11	4.44e-15	3.07e-14	1.26e-18	1.24e-17	1.91e-08	9.83e-08	0.251	0.452	0.39	0.635	4.04e-26	4.38e-25	1.08e-21	9.64e-21
UDP-2,3-diacetamido-2,3-dideoxy-&alpha;-D-mannuronate biosynthesis	4.12e-05	0.000206	0.024	0.0704	2.48e-10	1.37e-09	1.56e-15	1.1e-14	2.74e-05	0.000138	1.43e-23	1.16e-22	9.15e-20	8.6e-19	7.49e-08	4.69e-07	1.22e-28	1.15e-27	0.247	0.447	0.33	0.579	1.47e-25	1.54e-24	1.12e-21	9.98e-21
nicotinate degradation I	0.00348	0.0133	0.0214	0.0641	0.508	0.688	2.29e-16	1.71e-15	9.86e-27	1.26e-25	9.86e-25	8.33e-24	9.36e-17	7.2e-16	2.85e-27	3.73e-26	2.95e-25	2.54e-24	0.942	0.973	0.00267	0.0147	2.33e-46	4.59e-45	1.13e-21	1.01e-20
sucrose degradation IV (sucrose phosphorylase)	0.0308	0.0889	1.01e-17	7.01e-17	7.78e-26	6.82e-25	3.41e-17	2.69e-16	8.23e-11	6e-10	3.23e-54	9.77e-53	9.24e-22	1.02e-20	1.48e-14	1.25e-13	6.17e-61	3.02e-59	0.231	0.427	0.000334	0.00217	1.76e-49	3.91e-48	1.62e-21	1.44e-20
coenzyme B biosynthesis	0.0757	0.183	0.00629	0.0217	6.81e-06	3.19e-05	2.82e-25	4.33e-24	2.62e-32	4.44e-31	3.7e-16	2.44e-15	7.28e-11	4.15e-10	4.98e-16	4.44e-15	5.36e-05	0.000241	3.58e-05	0.000174	0.558	0.765	3.55e-27	4.05e-26	1.65e-21	1.46e-20
8-amino-7-oxononanoate biosynthesis I	0.00339	0.013	2.1e-19	1.55e-18	4.04e-10	2.2e-09	6.82e-15	4.67e-14	5.9e-25	7.17e-24	5.29e-53	1.52e-51	6.28e-20	5.96e-19	4.19e-31	6.44e-30	9.84e-61	4.66e-59	0.163	0.336	1.34e-11	1.35e-10	1.02e-68	5.37e-67	2.27e-21	2.01e-20
L-methionine salvage cycle III	0.213	0.391	0.412	0.605	0.659	0.8	2.28e-14	1.53e-13	2.67e-18	2.61e-17	3.24e-17	2.22e-16	2.07e-18	1.74e-17	8.88e-23	1e-21	1.22e-21	9.39e-21	0.253	0.454	0.236	0.471	6.78e-36	1.05e-34	2.33e-21	2.06e-20
S-methyl-5-thio-&alpha;-D-ribose 1-phosphate degradation	0.321	0.518	0.437	0.629	0.82	0.906	2.64e-14	1.76e-13	2.13e-17	2.01e-16	5.2e-17	3.53e-16	2.19e-18	1.84e-17	7.81e-22	8.48e-21	1.83e-21	1.41e-20	0.248	0.447	0.308	0.554	6.13e-35	9.29e-34	2.64e-21	2.33e-20
pentose phosphate pathway (non-oxidative branch)	1.2e-07	7.4e-07	0.000545	0.00225	7.4e-18	5.16e-17	2.61e-17	2.07e-16	6.03e-38	1.6e-36	5.77e-08	2.95e-07	1.76e-18	1.5e-17	1.26e-39	3.9e-38	9.31e-09	4.85e-08	0.774	0.888	0.353	0.601	6.42e-34	9.37e-33	6.37e-21	5.58e-20
superpathway of heme biosynthesis from glycine	0.000207	0.000973	1.45e-12	8.73e-12	0.00058	0.00237	2.54e-15	1.78e-14	1.46e-28	2.02e-27	6.18e-44	1.01e-42	4.21e-17	3.3e-16	6.55e-31	1e-29	1.01e-46	1.88e-45	0.629	0.793	5.77e-10	5.34e-09	3.2e-64	1.21e-62	7.56e-21	6.61e-20
superpathway of demethylmenaquinol-9 biosynthesis	3.66e-06	2e-05	3.56e-12	2.1e-11	0.0179	0.0548	3.49e-15	2.42e-14	3.43e-32	5.73e-31	3.97e-43	6.16e-42	6.49e-17	5.04e-16	1.35e-34	2.71e-33	7.77e-46	1.37e-44	0.638	0.797	2.78e-11	2.72e-10	4.01e-67	1.84e-65	7.85e-21	6.85e-20
superpathway of glycerol degradation to 1,3-propanediol	0.155	0.314	0.615	0.77	0.35	0.544	9.59e-16	6.88e-15	1.96e-20	2.05e-19	1.15e-17	7.92e-17	4.27e-16	3.15e-15	7.36e-21	7.72e-20	4.63e-18	3.26e-17	0.949	0.976	0.271	0.511	1.18e-34	1.77e-33	8.09e-21	7.05e-20
superpathway of demethylmenaquinol-6 biosynthesis I	3.63e-06	1.99e-05	3.49e-12	2.06e-11	0.0179	0.0547	3.71e-15	2.57e-14	3.65e-32	6.09e-31	4.21e-43	6.51e-42	6.66e-17	5.17e-16	1.37e-34	2.75e-33	7.81e-46	1.38e-44	0.634	0.795	2.73e-11	2.69e-10	4.25e-67	1.93e-65	8.31e-21	7.23e-20
1,4-dihydroxy-2-naphthoate biosynthesis I	4.23e-49	3.72e-47	0.0354	0.0973	4.54e-40	6.1e-39	3.06e-21	3.21e-20	1.18e-08	7.74e-08	1.12e-14	7.07e-14	4.82e-20	4.62e-19	1.13e-09	7.85e-09	1.25e-13	7.73e-13	0.717	0.85	5e-18	6.35e-17	0.215	0.433	9.74e-21	8.45e-20
nitrate reduction VI (assimilatory)	1e-05	5.27e-05	2.8e-14	1.76e-13	0.00104	0.00412	4.58e-13	2.86e-12	2e-28	2.76e-27	4.85e-43	7.45e-42	1.61e-19	1.49e-18	5.34e-37	1.33e-35	8.63e-53	2.4e-51	0.0633	0.167	6.01e-12	6.23e-11	2.21e-68	1.12e-66	9.76e-21	8.46e-20
superpathway of C1 compounds oxidation to CO2	0.696	0.829	0.0297	0.0843	0.0751	0.178	6.12e-23	7.45e-22	1.67e-21	1.79e-20	6.25e-16	4.08e-15	1.65e-10	9.32e-10	1.65e-09	1.13e-08	8.97e-06	4.18e-05	0.000229	0.00106	0.139	0.34	6.69e-22	6.05e-21	1.27e-20	1.1e-19
allantoin degradation IV (anaerobic)	0.849	0.925	1.4e-15	9.04e-15	3.35e-16	2.21e-15	2.87e-25	4.41e-24	5.73e-26	7.18e-25	0.00182	0.007	1.62e-11	9.43e-11	4.92e-12	3.75e-11	0.327	0.521	9.29e-05	0.00044	1.29e-05	9.25e-05	1.14e-10	7.74e-10	1.36e-20	1.17e-19
superpathway of phylloquinol biosynthesis	3.04e-48	2.55e-46	0.0455	0.119	1e-39	1.31e-38	9.2e-21	9.23e-20	1.48e-08	9.68e-08	1.4e-14	8.83e-14	7e-20	6.61e-19	2.37e-09	1.61e-08	8.48e-14	5.27e-13	0.779	0.891	1.36e-17	1.7e-16	0.194	0.409	1.81e-20	1.56e-19
nylon-6 oligomer degradation	7.06e-06	3.75e-05	1.31e-09	7.01e-09	0.115	0.247	4.37e-16	3.22e-15	8.36e-33	1.49e-31	3e-40	4.09e-39	3.26e-15	2.27e-14	9.45e-32	1.53e-30	3.68e-39	4.71e-38	0.765	0.883	1.21e-09	1.1e-08	9.83e-63	3.52e-61	2.08e-20	1.79e-19
nitrate reduction I (denitrification)	1.41e-05	7.3e-05	2.11e-09	1.12e-08	0.0989	0.219	2.71e-15	1.9e-14	3.98e-31	6.14e-30	9.19e-39	1.15e-37	6.24e-16	4.51e-15	4.55e-32	7.54e-31	7.86e-40	1.04e-38	0.88	0.943	2.68e-09	2.37e-08	7.5e-62	2.62e-60	2.31e-20	1.98e-19
L-arabinose degradation IV	0.0696	0.17	0.277	0.464	0.453	0.643	1.26e-15	8.96e-15	1.06e-21	1.14e-20	1.68e-19	1.24e-18	1.75e-15	1.24e-14	1.42e-21	1.52e-20	2.27e-19	1.66e-18	0.935	0.969	0.0956	0.262	6.14e-37	9.72e-36	2.39e-20	2.04e-19
sitosterol degradation to androstenedione	0.205	0.38	0.014	0.0443	0.000196	0.00085	6.93e-18	5.64e-17	2.98e-22	3.3e-21	7.28e-11	4.08e-10	4.74e-14	3.13e-13	4.78e-18	4.62e-17	7.76e-08	3.94e-07	0.24	0.437	0.471	0.704	5.46e-25	5.62e-24	2.43e-20	2.07e-19
starch degradation III	0.288	0.481	0.29	0.48	0.0333	0.0927	2.16e-18	1.82e-17	5.66e-15	4.89e-14	1.9e-22	1.5e-21	1.24e-12	7.6e-12	8.81e-10	6.16e-09	4.48e-16	2.94e-15	0.0771	0.195	0.984	0.995	6.57e-28	7.7e-27	6.69e-20	5.69e-19
glucose and glucose-1-phosphate degradation	0.000123	0.000589	8.34e-21	6.3e-20	7.69e-37	9.16e-36	2.95e-16	2.19e-15	3.18e-06	1.75e-05	5.9e-57	2.04e-55	1.15e-22	1.38e-21	1.81e-10	1.31e-09	1.98e-66	1.64e-64	0.0892	0.218	0.00234	0.0131	1.04e-43	1.95e-42	7.55e-20	6.4e-19
formaldehyde oxidation I	3.95e-42	1.61e-40	0.0509	0.13	4.39e-34	4.79e-33	5.17e-16	3.78e-15	7.2e-09	4.75e-08	1.17e-10	6.5e-10	5.33e-22	5.99e-21	2.57e-05	0.00013	8.68e-16	5.63e-15	0.109	0.254	5.31e-16	6.35e-15	0.104	0.267	9.03e-20	7.64e-19
acetyl-CoA fermentation to butanoate II	3.33e-17	3.13e-16	5.04e-22	3.94e-21	5.56e-62	2.96e-60	4.09e-23	5.08e-22	0.0488	0.129	2.26e-68	2.12e-66	1.28e-22	1.52e-21	0.0718	0.175	5.53e-68	4.94e-66	0.861	0.937	0.443	0.681	2.2e-31	2.96e-30	9.6e-20	8.1e-19
superpathway of menaquinol-9 biosynthesis	2.51e-06	1.42e-05	2.29e-12	1.36e-11	0.0186	0.0565	2.08e-14	1.4e-13	1.81e-31	2.89e-30	2.9e-42	4.28e-41	5.51e-16	4.01e-15	1.05e-33	1.96e-32	8.56e-45	1.45e-43	0.661	0.812	1.62e-11	1.61e-10	9.8e-66	4.03e-64	1e-19	8.45e-19
superpathway of menaquinol-6 biosynthesis I	2.5e-06	1.41e-05	2.25e-12	1.34e-11	0.0186	0.0564	2.2e-14	1.47e-13	1.92e-31	3.04e-30	3.05e-42	4.47e-41	5.63e-16	4.09e-15	1.07e-33	1.98e-32	8.61e-45	1.45e-43	0.658	0.811	1.59e-11	1.59e-10	1.03e-65	4.18e-64	1.05e-19	8.85e-19
superpathway of menaquinol-10 biosynthesis	2.5e-06	1.41e-05	2.25e-12	1.34e-11	0.0186	0.0564	2.2e-14	1.47e-13	1.92e-31	3.04e-30	3.05e-42	4.47e-41	5.63e-16	4.09e-15	1.07e-33	1.98e-32	8.61e-45	1.45e-43	0.658	0.811	1.59e-11	1.59e-10	1.03e-65	4.18e-64	1.05e-19	8.85e-19
6-hydroxymethyl-dihydropterin diphosphate biosynthesis I	0.188	0.359	1.7e-07	8.49e-07	7.96e-11	4.46e-10	1.71e-16	1.3e-15	1.61e-12	1.25e-11	5.25e-37	6.29e-36	1.42e-15	1.01e-14	1.06e-11	8.01e-11	7.06e-36	8.13e-35	0.756	0.877	0.023	0.0921	3.26e-39	5.53e-38	1.07e-19	8.94e-19
phospholipases	0.167	0.328	0.134	0.277	0.00386	0.0141	2.3e-19	2.09e-18	2.7e-24	3.17e-23	7.26e-15	4.61e-14	8.54e-12	5.04e-11	7.13e-16	6.33e-15	3.22e-08	1.65e-07	0.0208	0.0678	0.922	0.968	4.96e-27	5.63e-26	1.13e-19	9.44e-19
superpathway of L-lysine, L-threonine and L-methionine biosynthesis I	5.36e-07	3.15e-06	7.16e-25	6.09e-24	1.74e-47	3.37e-46	6.03e-20	5.74e-19	4.8e-06	2.6e-05	1.33e-67	1.17e-65	7.67e-21	7.77e-20	1.66e-06	9.52e-06	3.53e-69	3.83e-67	0.847	0.928	0.004	0.0213	3.47e-42	6.27e-41	1.79e-19	1.5e-18
biotin biosynthesis I	0.00238	0.00947	1.89e-19	1.39e-18	7.28e-10	3.93e-09	1.24e-13	8.06e-13	8.7e-24	1e-22	4.66e-51	1.15e-49	5.77e-18	4.73e-17	3.32e-29	4.72e-28	5.71e-58	2.12e-56	0.211	0.403	8.09e-12	8.35e-11	7.08e-66	2.94e-64	1.94e-19	1.62e-18
myo-, chiro- and scillo-inositol degradation	3.06e-19	3.11e-18	2.37e-18	1.69e-17	0.714	0.838	2.65e-13	1.67e-12	0.148	0.303	0.266	0.451	1.74e-16	1.32e-15	0.625	0.78	0.889	0.944	0.351	0.564	5.51e-24	1.03e-22	0.263	0.49	1.96e-19	1.63e-18
superpathway of glycol metabolism and degradation	2.93e-11	2.16e-10	4.37e-19	3.18e-18	0.0173	0.0534	2.87e-12	1.73e-11	6.75e-37	1.65e-35	2.47e-48	5.03e-47	6.12e-18	5e-17	2.64e-45	1.61e-43	1.95e-57	7e-56	0.0919	0.223	5.94e-19	7.91e-18	2.33e-79	3.41e-77	2.14e-19	1.78e-18
superpathway of menaquinol-7 biosynthesis	1.28e-38	3.62e-37	0.939	0.969	4.94e-39	6.28e-38	9.76e-19	8.42e-18	1.7e-05	8.75e-05	7.7e-19	5.57e-18	1.46e-19	1.36e-18	3.48e-05	0.000174	1.09e-19	8.13e-19	0.856	0.934	1.64e-11	1.63e-10	0.00127	0.00647	2.18e-19	1.81e-18
formaldehyde assimilation II (RuMP Cycle)	1.52e-40	5.39e-39	0.0232	0.0685	3.27e-31	3.29e-30	2.68e-15	1.88e-14	1.33e-08	8.72e-08	2.85e-09	1.51e-08	2.91e-21	3.06e-20	4.52e-05	0.000224	3.59e-14	2.25e-13	0.105	0.245	2.66e-16	3.19e-15	0.165	0.369	2.19e-19	1.81e-18
enterobactin biosynthesis	3.24e-10	2.3e-09	8.65e-14	5.37e-13	0.242	0.422	2.25e-13	1.43e-12	6.45e-37	1.58e-35	8.22e-43	1.25e-41	2.77e-16	2.06e-15	2.89e-41	1.08e-39	2.01e-47	3.87e-46	0.394	0.608	3.14e-15	3.68e-14	1.73e-72	1.27e-70	2.52e-19	2.08e-18
tRNA processing	1.31e-07	8.08e-07	2.78e-15	1.78e-14	0.0068	0.0234	2.53e-13	1.6e-12	2.21e-32	3.78e-31	6.94e-45	1.19e-43	2.25e-16	1.68e-15	9.62e-37	2.26e-35	8.95e-50	2e-48	0.371	0.586	4.25e-14	4.82e-13	4.77e-70	2.76e-68	3.55e-19	2.93e-18
benzoyl-CoA degradation I (aerobic)	0.000188	0.000886	0.000113	0.000499	0.935	0.967	2.9e-14	1.93e-13	2.7e-27	3.55e-26	3.64e-28	3.4e-27	8.57e-15	5.84e-14	4.58e-28	6.21e-27	5.78e-29	5.51e-28	0.9	0.952	1.21e-05	8.74e-05	5.01e-50	1.15e-48	5.1e-19	4.2e-18
superpathway of glycolysis and Entner-Doudoroff	6.57e-08	4.14e-07	8.31e-27	7.51e-26	8.08e-52	2.1e-50	7.76e-20	7.31e-19	3.11e-05	0.000156	7.84e-70	9.44e-68	3.28e-21	3.41e-20	6.51e-06	3.48e-05	4.18e-72	6.09e-70	0.749	0.873	0.00404	0.0215	1.96e-41	3.45e-40	5.14e-19	4.23e-18
aspartate superpathway	8.49e-07	4.97e-06	8.85e-28	8.17e-27	1.54e-50	3.62e-49	7.75e-20	7.31e-19	3.66e-06	2e-05	5.19e-71	6.68e-69	8.02e-21	8.09e-20	1.11e-06	6.4e-06	9.61e-73	1.52e-70	0.828	0.918	0.00123	0.00731	2.07e-43	3.83e-42	5.26e-19	4.32e-18
superpathway of L-isoleucine biosynthesis I	6.98e-14	5.73e-13	7.79e-09	4.06e-08	8.61e-37	1.02e-35	2.05e-19	1.88e-18	0.0504	0.132	1.9e-43	3.02e-42	1.54e-17	1.23e-16	0.166	0.327	4.53e-41	6.37e-40	0.573	0.753	0.432	0.674	6.71e-23	6.35e-22	5.62e-19	4.61e-18
1,4-dihydroxy-6-naphthoate biosynthesis II	3.43e-09	2.3e-08	1.6e-08	8.31e-08	6.5e-29	6.19e-28	1.01e-16	7.77e-16	0.00543	0.0195	3.2e-39	4.12e-38	2.61e-17	2.07e-16	0.00343	0.0131	3.49e-40	4.73e-39	0.898	0.951	0.978	0.991	1.05e-25	1.11e-24	1.78e-18	1.45e-17
reductive TCA cycle I	1.47e-06	8.45e-06	1.85e-30	1.83e-29	3.88e-53	1.12e-51	1.29e-19	1.2e-18	2.94e-06	1.63e-05	7.1e-74	1.31e-71	1.29e-20	1.29e-19	8.57e-07	5.01e-06	1.18e-75	3.27e-73	0.824	0.915	0.000382	0.00244	2.39e-44	4.53e-43	1.81e-18	1.46e-17
superpathway of menaquinol-11 biosynthesis	9.17e-40	2.9e-38	0.816	0.905	1.76e-39	2.28e-38	3.7e-18	3.08e-17	2.63e-06	1.46e-05	9.76e-18	6.76e-17	1.94e-18	1.64e-17	2.78e-06	1.54e-05	5.02e-18	3.52e-17	0.972	0.988	4.78e-12	4.99e-11	0.00717	0.0313	1.81e-18	1.46e-17
superpathway of menaquinol-12 biosynthesis	9.17e-40	2.9e-38	0.816	0.905	1.76e-39	2.28e-38	3.7e-18	3.08e-17	2.63e-06	1.46e-05	9.76e-18	6.76e-17	1.94e-18	1.64e-17	2.78e-06	1.54e-05	5.02e-18	3.52e-17	0.972	0.988	4.78e-12	4.99e-11	0.00717	0.0313	1.81e-18	1.46e-17
superpathway of menaquinol-13 biosynthesis	9.17e-40	2.9e-38	0.816	0.905	1.76e-39	2.28e-38	3.7e-18	3.08e-17	2.63e-06	1.46e-05	9.76e-18	6.76e-17	1.94e-18	1.64e-17	2.78e-06	1.54e-05	5.02e-18	3.52e-17	0.972	0.988	4.78e-12	4.99e-11	0.00717	0.0313	1.81e-18	1.46e-17
adenosylcobalamin salvage from cobinamide I	2.92e-12	2.24e-11	3.54e-32	3.65e-31	1.13e-66	9.51e-65	1.07e-20	1.07e-19	0.00468	0.0171	1.98e-77	6.09e-75	3.03e-23	3.8e-22	0.000525	0.00233	2.44e-81	1.35e-78	0.541	0.73	0.0103	0.0477	1.08e-38	1.78e-37	2.36e-18	1.9e-17
chlorophyllide a biosynthesis II (anaerobic)	2e-08	1.29e-07	0.0102	0.0334	0.00153	0.00597	1.79e-14	1.2e-13	1.76e-35	3.81e-34	1.93e-23	1.56e-22	8.31e-14	5.44e-13	1.16e-34	2.34e-33	1.13e-22	9.05e-22	0.806	0.904	3.28e-06	2.46e-05	2.72e-50	6.34e-49	3.27e-18	2.62e-17
chlorophyllide a biosynthesis III (aerobic, light independent)	2e-08	1.29e-07	0.0102	0.0334	0.00153	0.00597	1.79e-14	1.2e-13	1.76e-35	3.81e-34	1.93e-23	1.56e-22	8.31e-14	5.44e-13	1.16e-34	2.34e-33	1.13e-22	9.05e-22	0.806	0.904	3.28e-06	2.46e-05	2.72e-50	6.34e-49	3.27e-18	2.62e-17
adenosylcobalamin biosynthesis I (early cobalt insertion)	0.874	0.937	4.18e-16	2.75e-15	1.26e-16	8.4e-16	1.95e-13	1.24e-12	5.77e-13	4.56e-12	3.2e-46	5.74e-45	1.99e-17	1.59e-16	6.74e-17	6.24e-16	1.63e-52	4.5e-51	0.246	0.445	6.63e-06	4.91e-05	2.61e-49	5.74e-48	3.81e-18	3.05e-17
glycerol degradation to butanol	2.86e-09	1.92e-08	4.29e-05	0.000194	1.19e-22	9.45e-22	5.76e-16	4.18e-15	0.0116	0.0384	2.28e-31	2.3e-30	5.49e-16	4.01e-15	0.0123	0.0406	1.68e-31	1.7e-30	0.973	0.988	0.361	0.61	3.37e-21	2.96e-20	4.12e-18	3.29e-17
adenosylcobalamin salvage from cobinamide II	1.26e-13	1.02e-12	7.5e-36	8.61e-35	2.39e-73	4.01e-71	3.19e-21	3.33e-20	0.0113	0.0376	2.41e-82	1.64e-79	4.52e-24	6.2e-23	0.00119	0.00499	1.17e-86	3.24e-83	0.497	0.698	0.00754	0.0367	8.64e-39	1.43e-37	4.64e-18	3.7e-17
methyl ketone biosynthesis	2.27e-08	1.46e-07	0.235	0.414	1.18e-11	6.83e-11	4.24e-18	3.5e-17	0.000469	0.00209	1.36e-22	1.08e-21	6.75e-12	3.98e-11	0.126	0.27	1.2e-15	7.77e-15	0.0537	0.147	0.0164	0.0708	4.99e-15	3.72e-14	4.98e-18	3.96e-17
adenosylcobalamin biosynthesis II (late cobalt incorporation)	0.832	0.916	1.37e-18	9.83e-18	2.45e-19	1.79e-18	1.29e-14	8.8e-14	5.78e-14	4.76e-13	1.76e-51	4.44e-50	1.7e-16	1.29e-15	8.23e-16	7.28e-15	1.28e-54	3.96e-53	0.6	0.772	1.41e-06	1.09e-05	5.54e-51	1.33e-49	5.02e-18	3.99e-17
adenosylcobalamin biosynthesis from cobyrinate a,c-diamide I	1.37e-13	1.11e-12	4.18e-36	4.85e-35	1.4e-73	2.42e-71	3.66e-21	3.78e-20	0.0115	0.0381	1.53e-82	1.41e-79	5.14e-24	6.99e-23	0.0012	0.00504	7.23e-87	3.24e-83	0.496	0.698	0.00695	0.0342	8.12e-39	1.35e-37	5.52e-18	4.38e-17
chlorophyllide a biosynthesis I (aerobic, light-dependent)	1.68e-07	1.03e-06	0.0143	0.0453	0.00382	0.0139	1.66e-13	1.06e-12	1.91e-32	3.29e-31	8.5e-22	6.63e-21	1.35e-13	8.71e-13	1.08e-32	1.89e-31	5.77e-22	4.51e-21	0.994	0.997	1.22e-05	8.84e-05	1.96e-47	3.98e-46	1.69e-17	1.32e-16
superpathway of L-methionine biosynthesis (transsulfuration)	5.09e-05	0.000252	3.32e-31	3.33e-30	4.01e-50	9.17e-49	1.2e-17	9.67e-17	1.18e-06	6.8e-06	8.19e-72	1.13e-69	3.39e-19	3.04e-18	1.35e-07	8.28e-07	1.79e-74	3.82e-72	0.698	0.838	5.43e-05	0.000374	4.29e-45	8.23e-44	2.87e-17	2.24e-16
superpathway of thiamin diphosphate biosynthesis II	3.82e-24	4.45e-23	0.364	0.56	3.48e-21	2.64e-20	1.34e-13	8.66e-13	0.009	0.031	2.66e-11	1.51e-10	1.25e-16	9.54e-16	0.0858	0.201	3.97e-14	2.48e-13	0.379	0.594	2.64e-09	2.34e-08	0.000562	0.00302	2.92e-17	2.28e-16
preQ0 biosynthesis	1.18e-22	1.32e-21	7.79e-15	4.94e-14	0.0182	0.0556	1.27e-15	9.08e-15	0.109	0.242	0.514	0.693	3.87e-11	2.22e-10	0.00176	0.00719	0.372	0.569	0.14	0.304	2.21e-23	3.96e-22	0.0843	0.231	3.59e-17	2.8e-16
fatty acid salvage	0.165	0.326	1.73e-11	9.91e-11	7.28e-08	3.71e-07	4.94e-14	3.26e-13	2.07e-18	2.03e-17	2.48e-40	3.39e-39	2.3e-13	1.46e-12	1.1e-17	1.05e-16	1.72e-39	2.24e-38	0.804	0.903	3.22e-06	2.43e-05	1.7e-48	3.6e-47	3.7e-17	2.87e-16
creatinine degradation I	0.000277	0.00128	0.0626	0.154	0.0666	0.161	4.21e-14	2.79e-13	1.08e-26	1.39e-25	1.97e-20	1.48e-19	3.31e-12	1.98e-11	2.9e-24	3.4e-23	3.33e-18	2.35e-17	0.518	0.713	0.00167	0.00974	9.25e-40	1.59e-38	4.5e-17	3.49e-16
mannan degradation	0.977	0.989	0.000131	0.000576	0.000148	0.000648	5.46e-13	3.4e-12	4.65e-13	3.7e-12	2.65e-26	2.36e-25	1.69e-13	1.08e-12	1.42e-13	1.15e-12	4.39e-27	3.98e-26	0.898	0.951	0.0247	0.0979	9.48e-35	1.42e-33	5.86e-17	4.52e-16
superpathway of hexuronide and hexuronate degradation	0.0697	0.17	7.48e-25	6.33e-24	4.73e-18	3.33e-17	2.5e-13	1.58e-12	4.94e-19	4.98e-18	2.17e-57	7.77e-56	2.84e-15	1.98e-14	2.5e-21	2.66e-20	7.61e-61	3.63e-59	0.571	0.751	1.36e-11	1.37e-10	1.59e-60	5.2e-59	1.04e-16	7.98e-16
superpathway of menaquinol-8 biosynthesis II	2.09e-08	1.35e-07	1.65e-09	8.82e-09	3.25e-29	3.14e-28	6.47e-16	4.67e-15	0.00447	0.0166	7.82e-40	1.04e-38	6.56e-15	4.49e-14	0.0121	0.0401	1.5e-38	1.87e-37	0.733	0.863	0.732	0.875	6.48e-25	6.61e-24	1.09e-16	8.33e-16
L-methionine biosynthesis I	0.00292	0.0114	1.26e-33	1.35e-32	1.69e-47	3.29e-46	2.68e-16	1.99e-15	4.11e-08	2.61e-07	1.66e-72	2.56e-70	8.09e-17	6.24e-16	1.87e-08	1.21e-07	1.13e-73	2.01e-71	0.912	0.959	1.25e-06	9.66e-06	2.99e-47	6.03e-46	8.16e-16	6.17e-15
CMP-legionaminate biosynthesis I	1.22e-07	7.52e-07	2.89e-05	0.000132	0.228	0.406	7.51e-13	4.64e-12	9.28e-32	1.5e-30	1.57e-27	1.44e-26	3.49e-11	2.01e-10	2.01e-29	2.92e-28	2.86e-25	2.46e-24	0.552	0.738	5.58e-08	4.61e-07	2.29e-50	5.4e-49	1.25e-15	9.4e-15
superpathway of thiamin diphosphate biosynthesis I	6.92e-19	6.93e-18	7.93e-21	6e-20	7.65e-63	4.41e-61	2.4e-17	1.91e-16	0.926	0.963	1.26e-58	4.98e-57	9.4e-19	8.12e-18	0.785	0.888	5.77e-61	2.85e-59	0.725	0.857	0.688	0.85	1.8e-23	1.75e-22	1.7e-15	1.27e-14
cob(II)yrinate a,c-diamide biosynthesis II (late cobalt incorporation)	0.922	0.961	5.02e-25	4.3e-24	2.11e-25	1.83e-24	1.17e-12	7.2e-12	2.27e-12	1.75e-11	1.81e-56	6.05e-55	1.79e-14	1.21e-13	3.59e-14	2.98e-13	8.88e-60	3.78e-58	0.588	0.764	1.54e-08	1.31e-07	1.1e-50	2.62e-49	4.54e-15	3.39e-14
L-tryptophan biosynthesis	1.41e-13	1.14e-12	4.77e-15	3.05e-14	1.8e-46	3.28e-45	2.5e-15	1.75e-14	0.395	0.592	1.19e-47	2.32e-46	1.22e-15	8.7e-15	0.362	0.56	2.46e-48	5.02e-47	0.956	0.979	0.714	0.863	1.9e-22	1.77e-21	6.76e-15	5.02e-14
queuosine biosynthesis	5.45e-19	5.48e-18	2.77e-20	2.07e-19	0.803	0.896	5.33e-14	3.51e-13	0.249	0.435	0.16	0.316	4.34e-09	2.29e-08	0.00329	0.0127	0.00132	0.00518	0.0843	0.209	5.28e-25	1.05e-23	0.00204	0.0101	8.15e-15	6.03e-14
superpathway of UDP-N-acetylglucosamine-derived O-antigen building blocks biosynthesis	7.21e-13	5.69e-12	0.000129	0.000565	8.75e-27	7.89e-26	8e-19	6.96e-18	0.0347	0.0977	6.16e-34	6.7e-33	4.4e-09	2.33e-08	0.257	0.444	7.04e-21	5.33e-20	0.00173	0.0073	0.0896	0.251	8.22e-14	5.95e-13	1.05e-14	7.77e-14
anhydromuropeptides recycling	0.000249	0.00116	3.03e-10	1.66e-09	0.00759	0.0258	8.96e-11	5.09e-10	2.43e-22	2.7e-21	2.65e-33	2.83e-32	5.67e-12	3.36e-11	4.71e-24	5.47e-23	2.32e-35	2.63e-34	0.702	0.841	9.79e-09	8.41e-08	1.96e-50	4.66e-49	1.1e-14	8.08e-14
aromatic biogenic amine degradation (bacteria)	1.97e-16	1.78e-15	4.39e-19	3.19e-18	0.502	0.685	9.52e-11	5.4e-10	7.29e-42	2.9e-40	1.03e-45	1.81e-44	9.74e-12	5.73e-11	9.9e-44	4.94e-42	1.13e-47	2.22e-46	0.755	0.876	1.07e-22	1.83e-21	9.61e-77	1.13e-74	1.16e-14	8.55e-14
purine nucleotides degradation II (aerobic)	0.00127	0.00532	4.07e-19	2.96e-18	5.42e-32	5.55e-31	9.67e-14	6.3e-13	7.58e-06	4.02e-05	8.55e-51	2.07e-49	2.84e-13	1.79e-12	1.61e-05	8.34e-05	2.79e-50	6.43e-49	0.853	0.932	0.00148	0.0087	2.4e-35	3.66e-34	2.37e-14	1.74e-13
palmitate biosynthesis II (bacteria and plants)	1.25e-14	1.06e-13	1.2e-15	7.74e-15	0.824	0.909	2.73e-09	1.46e-08	7.05e-37	1.7e-35	1.43e-38	1.78e-37	1.55e-12	9.43e-12	1.68e-42	7.16e-41	2.39e-44	3.95e-43	0.264	0.468	2.52e-19	3.43e-18	3.96e-70	2.32e-68	3.79e-14	2.78e-13
syringate degradation	0.165	0.326	0.787	0.888	0.256	0.44	6.23e-09	3.27e-08	1.53e-12	1.19e-11	9.3e-10	5.01e-09	5.93e-13	3.68e-12	3.22e-17	3.02e-16	5.29e-14	3.3e-13	0.164	0.337	0.345	0.594	7.04e-24	6.91e-23	4.2e-14	3.08e-13
factor 420 biosynthesis	2.66e-05	0.000135	0.241	0.42	0.00195	0.00745	2.01e-11	1.17e-10	2.8e-25	3.42e-24	4.99e-15	3.18e-14	1.74e-10	9.82e-10	4.94e-24	5.73e-23	5.66e-14	3.53e-13	0.718	0.851	0.00229	0.0129	3.59e-34	5.3e-33	4.57e-14	3.34e-13
superpathway of S-adenosyl-L-methionine biosynthesis	0.00126	0.00527	1.48e-34	1.63e-33	9.31e-50	2.07e-48	1.44e-14	9.77e-14	2.22e-06	1.26e-05	9.14e-71	1.15e-68	3.43e-15	2.39e-14	9.16e-07	5.34e-06	3.82e-72	5.72e-70	0.879	0.943	1.67e-06	1.29e-05	1.34e-43	2.51e-42	5.38e-14	3.93e-13
androstenedione degradation	0.0407	0.112	0.135	0.279	0.562	0.729	1.2e-12	7.35e-12	5.06e-19	5.09e-18	1.81e-17	1.25e-16	5.82e-09	3.06e-08	1.55e-14	1.3e-13	4.15e-13	2.52e-12	0.18	0.361	0.0421	0.148	9.01e-29	1.1e-27	6.28e-14	4.57e-13
mycothiol biosynthesis	1.3e-27	1.73e-26	9e-55	2.85e-53	1.12e-08	5.82e-08	4.34e-18	3.57e-17	0.0382	0.106	7.4e-14	4.6e-13	2.2e-06	1.03e-05	5.38e-10	3.79e-09	1.1e-29	1.08e-28	5.17e-05	0.000249	4.08e-48	2.39e-46	2.17e-20	1.86e-19	6.35e-14	4.62e-13
cob(II)yrinate a,c-diamide biosynthesis I (early cobalt insertion)	5.78e-05	0.000284	8.99e-18	6.25e-17	6.93e-34	7.53e-33	5.27e-11	3.02e-10	0.00537	0.0193	1.9e-44	3.14e-43	1.28e-15	9.13e-15	1.89e-05	9.67e-05	3.66e-52	9.83e-51	0.147	0.314	0.0106	0.0493	3.04e-31	4.09e-30	7.57e-14	5.5e-13
fucose degradation	0.853	0.927	1.15e-37	1.41e-36	8.44e-37	1e-35	1.24e-09	6.73e-09	4.34e-10	3.06e-09	2.71e-65	2.14e-63	4.95e-18	4.07e-17	1.21e-18	1.2e-17	4.58e-80	2.11e-77	0.00836	0.0307	3.5e-12	3.69e-11	2.79e-56	7.63e-55	7.84e-14	5.69e-13
superpathway of tetrahydrofolate biosynthesis	1.09e-34	2.21e-33	1.41e-50	3.36e-49	0.0012	0.00476	1.47e-11	8.57e-11	1.41e-08	9.21e-08	5.02e-18	3.52e-17	3e-09	1.6e-08	5.56e-11	4.07e-10	1.9e-21	1.46e-20	0.387	0.601	7.83e-53	5.65e-51	9.75e-26	1.04e-24	2.81e-13	2.02e-12
pyrimidine deoxyribonucleotides biosynthesis from CTP	0.521	0.7	0.0359	0.0984	0.0061	0.0212	9.16e-14	5.98e-13	1.07e-15	9.45e-15	1.85e-08	9.56e-08	5.97e-07	2.88e-06	2.3e-08	1.48e-07	0.00219	0.00831	0.0115	0.0403	0.389	0.634	1.52e-14	1.11e-13	8.18e-13	5.83e-12
reductive acetyl coenzyme A pathway	3.76e-15	3.26e-14	0.000462	0.00192	1.75e-28	1.64e-27	3.51e-17	2.77e-16	0.354	0.551	1.72e-30	1.71e-29	2.29e-07	1.12e-06	0.0103	0.0346	3.61e-17	2.47e-16	0.000765	0.00337	0.0258	0.101	1.17e-09	7.73e-09	1.31e-12	9.33e-12
4-aminobutanoate degradation V	5.72e-20	5.92e-19	6.42e-13	3.87e-12	0.0244	0.0714	3.42e-08	1.73e-07	0.000434	0.00194	0.158	0.313	1.82e-11	1.06e-10	0.0205	0.0629	0.864	0.934	0.234	0.43	1.58e-20	2.32e-19	0.00997	0.0419	1.33e-12	9.46e-12
creatinine degradation II	0.195	0.367	0.616	0.77	0.418	0.611	1.18e-12	7.26e-12	3.11e-09	2.09e-08	1.68e-11	9.64e-11	3.12e-07	1.52e-06	9.82e-05	0.000474	2.54e-06	1.22e-05	0.0404	0.118	0.305	0.551	1.18e-13	8.53e-13	1.39e-12	9.86e-12
pyruvate fermentation to propanoate I	1.79e-06	1.02e-05	4.04e-40	5.46e-39	7.44e-64	4.85e-62	5.45e-14	3.59e-13	0.00222	0.00887	6.66e-76	1.94e-73	2.24e-15	1.57e-14	0.000517	0.0023	1.35e-78	5e-76	0.698	0.838	1.09e-05	7.88e-05	1.15e-38	1.88e-37	1.56e-12	1.1e-11
mandelate degradation I	0.559	0.729	0.909	0.954	0.48	0.666	9.17e-12	5.4e-11	3.29e-10	2.33e-09	2.64e-12	1.56e-11	1.54e-07	7.64e-07	2.6e-06	1.46e-05	6.17e-08	3.15e-07	0.105	0.246	0.792	0.908	3.55e-16	2.69e-15	2.5e-12	1.75e-11
L-1,2-propanediol degradation	0.0156	0.05	0.0982	0.218	0.425	0.619	6.32e-10	3.49e-09	6.89e-17	6.37e-16	1e-14	6.32e-14	6.54e-09	3.42e-08	1.28e-15	1.12e-14	1.63e-13	1e-12	0.679	0.825	0.0193	0.0803	2.07e-27	2.39e-26	3.21e-12	2.24e-11
mandelate degradation to acetyl-CoA	0.561	0.731	0.727	0.848	0.811	0.902	4.29e-13	2.68e-12	1.84e-11	1.38e-10	2.38e-12	1.41e-11	1.89e-06	8.9e-06	2.48e-05	0.000126	7.06e-06	3.3e-05	0.0111	0.0392	0.595	0.792	5.98e-15	4.45e-14	3.5e-12	2.44e-11
L-lysine fermentation to acetate and butanoate	1.28e-15	1.12e-14	0.0283	0.081	8.68e-24	7.06e-23	1.67e-12	1.02e-11	0.488	0.675	1.2e-19	8.89e-19	3.83e-09	2.03e-08	0.0496	0.13	1.91e-15	1.23e-14	0.221	0.414	0.00217	0.0123	9.66e-07	5.88e-06	4.82e-12	3.35e-11
sulfoglycolysis	0.0165	0.0523	0.0578	0.144	0.595	0.754	8.18e-10	4.49e-09	1.11e-16	1.02e-15	2.45e-15	1.57e-14	2.93e-08	1.49e-07	1.06e-14	8.99e-14	2.08e-13	1.28e-12	0.528	0.72	0.0135	0.0598	3.78e-27	4.3e-26	1.06e-11	7.34e-11
methanogenesis from acetate	0.365	0.563	0.882	0.941	0.286	0.476	6.87e-11	3.92e-10	2.18e-13	1.75e-12	1.06e-10	5.89e-10	3.26e-07	1.59e-06	2.73e-09	1.85e-08	4.99e-07	2.45e-06	0.145	0.31	0.671	0.839	8.28e-18	6.54e-17	1.47e-11	1.01e-10
L-glutamate degradation V (via hydroxyglutarate)	7.46e-06	3.97e-05	5.09e-17	3.46e-16	5.35e-35	6.02e-34	1.92e-09	1.03e-08	0.0798	0.19	1.13e-40	1.56e-39	1.06e-11	6.22e-11	0.0104	0.0348	7.44e-45	1.27e-43	0.436	0.648	0.0277	0.107	1.32e-24	1.33e-23	5.7e-11	3.89e-10
myo-inositol degradation I	0.45	0.644	1.21e-16	8.11e-16	2.89e-19	2.11e-18	1.06e-09	5.79e-09	6.62e-08	4.17e-07	1.21e-40	1.67e-39	4.05e-09	2.14e-08	2.23e-07	1.34e-06	8.53e-40	1.12e-38	0.803	0.902	2.21e-05	0.000156	1.3e-34	1.94e-33	7.21e-11	4.92e-10
coenzyme M biosynthesis I	0.554	0.725	0.521	0.697	0.215	0.39	1.09e-15	7.83e-15	1.45e-17	1.37e-16	4.97e-14	3.11e-13	0.000974	0.00365	0.000114	0.000546	0.00645	0.0222	2.03e-06	1.06e-05	0.967	0.988	7.53e-15	5.59e-14	8.98e-11	6.12e-10
L-valine degradation I	4.09e-06	2.23e-05	2.58e-11	1.46e-10	1.08e-27	9.97e-27	1.15e-12	7.1e-12	0.00527	0.019	5.7e-38	6.99e-37	1.74e-07	8.62e-07	0.427	0.624	2.15e-29	2.08e-28	0.0518	0.143	0.221	0.454	6.85e-20	5.81e-19	9.33e-11	6.34e-10
&beta;-alanine biosynthesis II	0.483	0.671	0.698	0.827	0.748	0.862	8.52e-13	5.26e-12	7.58e-15	6.47e-14	3.56e-14	2.23e-13	8.45e-05	0.000357	4.41e-06	2.4e-05	1.4e-05	6.48e-05	0.00112	0.00484	0.536	0.751	4.43e-17	3.44e-16	1.49e-10	1.01e-09
succinate fermentation to butanoate	9.4e-14	7.71e-13	0.00363	0.0133	2.92e-24	2.39e-23	5.69e-09	2.99e-08	0.154	0.312	1.81e-17	1.25e-16	7.05e-10	3.88e-09	0.268	0.457	9.03e-19	6.52e-18	0.753	0.875	0.0175	0.0739	4.29e-07	2.64e-06	1.57e-10	1.06e-09
peptidoglycan biosynthesis V (&beta;-lactam resistance)	2.26e-05	0.000115	4.3e-05	0.000194	0.84	0.919	3.16e-07	1.55e-06	3.64e-19	3.69e-18	7.21e-19	5.22e-18	5.39e-09	2.84e-08	5.61e-22	6.11e-21	1.06e-21	8.21e-21	0.485	0.688	1.65e-06	1.27e-05	8.66e-37	1.36e-35	1.79e-10	1.21e-09
reductive TCA cycle II	0.265	0.454	0.332	0.526	0.874	0.937	1.65e-13	1.06e-12	1.97e-10	1.41e-09	4.7e-11	2.64e-10	0.000279	0.00113	0.0102	0.0344	0.00593	0.0206	0.000161	0.000756	0.235	0.47	2.2e-10	1.47e-09	2.16e-10	1.45e-09
chondroitin sulfate degradation I (bacterial)	0.155	0.313	0.137	0.282	0.961	0.981	2.74e-05	0.00012	3.46e-08	2.21e-07	1.86e-08	9.6e-08	1.79e-10	1.01e-09	1.82e-14	1.53e-13	6.51e-15	4.14e-14	0.0306	0.0939	0.0943	0.259	2.58e-20	2.19e-19	7.58e-10	5.05e-09
superpathway of L-aspartate and L-asparagine biosynthesis	3.14e-12	2.4e-11	1.75e-29	1.7e-28	2.17e-63	1.35e-61	6.87e-11	3.92e-10	0.84	0.92	1.36e-58	5.34e-57	2.18e-11	1.26e-10	0.956	0.978	7.97e-60	3.42e-58	0.887	0.947	0.0205	0.0841	1.11e-22	1.04e-21	1.42e-09	9.36e-09
incomplete reductive TCA cycle	7.73e-24	8.92e-23	1.03e-13	6.38e-13	0.00246	0.00921	1.42e-08	7.34e-08	1.43e-05	7.43e-05	0.133	0.275	1.97e-06	9.28e-06	1.11e-07	6.87e-07	0.0126	0.0405	0.346	0.559	3.67e-23	6.46e-22	2.09e-06	1.26e-05	1.69e-09	1.12e-08
guanosine nucleotides degradation III	0.0346	0.0976	8.29e-32	8.46e-31	2.35e-41	3.35e-40	1.82e-09	9.79e-09	5.28e-05	0.000261	1.63e-58	6.18e-57	1.8e-09	9.69e-09	5.44e-05	0.000268	7.42e-59	2.96e-57	0.978	0.991	2.34e-07	1.87e-06	1.04e-36	1.63e-35	1.93e-09	1.27e-08
mono-trans, poly-cis decaprenyl phosphate biosynthesis	1.49e-25	1.84e-24	4.31e-42	6.28e-41	0.000257	0.0011	9.94e-13	6.13e-12	0.00119	0.00502	2.2e-11	1.25e-10	0.000853	0.00322	1.35e-12	1.06e-11	3.24e-25	2.79e-24	0.000138	0.000649	5.03e-41	2.41e-39	3.81e-21	3.34e-20	2.4e-09	1.57e-08
superpathay of heme biosynthesis from glutamate	2.81e-23	3.21e-22	1.87e-54	5.76e-53	2.03e-11	1.15e-10	5.92e-09	3.11e-08	5.1e-05	0.000252	1.77e-24	1.48e-23	1.73e-06	8.18e-06	2.67e-07	1.6e-06	3.24e-29	3.14e-28	0.287	0.496	3.13e-45	1.63e-43	2.24e-25	2.33e-24	2.99e-09	1.95e-08
superpathway of methylglyoxal degradation	8e-17	7.37e-16	0.000162	0.000707	1.23e-06	5.95e-06	2.9e-06	1.34e-05	6.35e-34	1.2e-32	2.98e-16	1.97e-15	1.89e-08	9.71e-08	1.79e-38	4.83e-37	9.94e-20	7.4e-19	0.358	0.572	9.95e-12	1.01e-10	2.29e-45	4.44e-44	4.08e-09	2.66e-08
adenosine nucleotides degradation II	0.187	0.357	1.17e-26	1.06e-25	3.25e-32	3.36e-31	2e-08	1.03e-07	1.19e-05	6.21e-05	1.51e-50	3.59e-49	1.67e-08	8.62e-08	1.05e-05	5.53e-05	5.36e-51	1.31e-49	0.997	0.998	3e-07	2.38e-06	1.97e-35	3.02e-34	5.77e-09	3.74e-08
1,5-anhydrofructose degradation	6.75e-05	0.00033	0.00957	0.0318	0.144	0.293	2.06e-08	1.05e-07	4.12e-20	4.27e-19	1.12e-15	7.26e-15	1.32e-05	5.87e-05	9.46e-16	8.33e-15	9.6e-12	5.56e-11	0.204	0.392	0.000167	0.0011	3.47e-28	4.16e-27	7.15e-09	4.63e-08
thiazole biosynthesis I (E. coli)	6.75e-13	5.33e-12	9.76e-34	1.05e-32	1.25e-69	1.44e-67	6.39e-10	3.53e-09	0.434	0.63	1.47e-61	7.6e-60	3.26e-11	1.88e-10	0.735	0.857	2.35e-64	1.69e-62	0.666	0.814	0.00923	0.0438	2.14e-22	1.99e-21	1.02e-08	6.58e-08
peptidoglycan maturation (meso-diaminopimelate containing)	1.12e-06	6.49e-06	1.31e-30	1.31e-29	1.38e-53	4.06e-52	9.5e-09	4.93e-08	0.275	0.465	1e-55	3.25e-54	1.05e-09	5.74e-09	0.148	0.303	5.93e-58	2.19e-56	0.735	0.865	0.000405	0.00257	2.76e-26	3e-25	1.75e-08	1.12e-07
isoprene biosynthesis II (engineered)	1.34e-07	8.2e-07	0.584	0.746	4.62e-09	2.44e-08	9.12e-10	4.99e-09	0.275	0.465	2.26e-11	1.28e-10	0.000195	0.000802	0.159	0.318	1.82e-05	8.36e-05	0.0158	0.0535	0.00926	0.0439	0.000182	0.00101	2.79e-08	1.78e-07
L-isoleucine biosynthesis IV	1.64e-09	1.13e-08	4.28e-34	4.68e-33	9.58e-64	6.17e-62	2.79e-09	1.49e-08	0.885	0.943	1.09e-60	5.07e-59	9.15e-10	5e-09	0.76	0.873	5.33e-62	2.87e-60	0.878	0.943	0.00121	0.00723	2.84e-24	2.83e-23	3.45e-08	2.2e-07
superpathway of the 3-hydroxypropanoate cycle	0.166	0.328	0.0779	0.183	0.716	0.839	2.26e-06	1.06e-05	1.9e-09	1.29e-08	1.49e-10	8.25e-10	3.2e-06	1.48e-05	2.78e-09	1.88e-08	2.2e-10	1.21e-09	0.926	0.965	0.0688	0.208	7.15e-18	5.66e-17	4.42e-08	2.81e-07
chitin derivatives degradation	0.94	0.97	0.402	0.596	0.447	0.639	3.48e-09	1.85e-08	5.41e-09	3.59e-08	2e-07	1e-06	0.000516	0.00201	0.000677	0.00296	0.00666	0.0229	0.0147	0.0501	0.594	0.791	2.22e-09	1.45e-08	5.32e-08	3.38e-07
glyoxylate assimilation	0.162	0.323	0.0728	0.174	0.703	0.831	4.11e-06	1.89e-05	3.68e-09	2.46e-08	2.72e-10	1.49e-09	2.49e-06	1.16e-05	1.89e-09	1.29e-08	1.31e-10	7.28e-10	0.936	0.97	0.065	0.2	8.43e-18	6.65e-17	5.55e-08	3.52e-07
3-hydroxypropanoate cycle	0.15	0.306	0.0606	0.15	0.674	0.81	5.86e-06	2.67e-05	4.51e-09	3e-08	2.69e-10	1.48e-09	3.55e-06	1.64e-05	2.3e-09	1.56e-08	1.28e-10	7.1e-10	0.934	0.969	0.0551	0.179	1e-17	7.87e-17	8.92e-08	5.64e-07
D-fructuronate degradation	0.175	0.342	2.6e-30	2.57e-29	2.96e-36	3.45e-35	4.37e-07	2.12e-06	0.000158	0.000746	7.79e-52	2.03e-50	5.39e-08	2.73e-07	3.11e-05	0.000156	3.88e-54	1.16e-52	0.717	0.851	4.71e-08	3.92e-07	1.39e-34	2.06e-33	9.07e-08	5.72e-07
L-isoleucine biosynthesis III	1.64e-15	1.43e-14	1.19e-09	6.39e-09	1.22e-40	1.69e-39	1.65e-08	8.52e-08	0.0317	0.0909	1.33e-28	1.25e-27	6.84e-07	3.29e-06	0.0039	0.0147	7.54e-26	6.62e-25	0.48	0.684	0.389	0.635	5e-08	3.18e-07	1.1e-07	6.92e-07
superpathway of branched amino acid biosynthesis	3.46e-18	3.37e-17	1.3e-07	6.54e-07	1.65e-40	2.27e-39	3.97e-08	2.01e-07	0.00216	0.00866	1.01e-24	8.55e-24	7.18e-07	3.45e-06	0.000255	0.00118	1.14e-22	9.09e-22	0.574	0.753	0.0955	0.262	9.34e-06	5.49e-05	1.68e-07	1.05e-06
vitamin E biosynthesis (tocopherols)	0.925	0.962	0.0175	0.0537	0.0135	0.0429	5.25e-12	3.12e-11	2.95e-12	2.26e-11	1.69e-06	8.14e-06	0.0304	0.0826	0.0241	0.0723	0.916	0.958	2.74e-06	1.4e-05	0.189	0.414	1.8e-06	1.09e-05	2.22e-07	1.38e-06
superpathway of lipopolysaccharide biosynthesis	0.323	0.52	0.604	0.76	0.63	0.78	4.42e-07	2.14e-06	2.52e-09	1.71e-08	2.33e-08	1.2e-07	0.000285	0.00115	5.07e-06	2.74e-05	3.16e-05	0.000144	0.153	0.323	0.388	0.634	1.47e-12	1.04e-11	4.38e-07	2.69e-06
mycolyl-arabinogalactan-peptidoglycan complex biosynthesis	2.61e-26	3.29e-25	1.52e-50	3.59e-49	2.03e-07	1.01e-06	1.2e-10	6.77e-10	3.46e-05	0.000174	3.61e-19	2.63e-18	0.0169	0.05	3.79e-16	3.4e-15	1.53e-36	1.79e-35	5.84e-05	0.000281	2.5e-45	1.31e-43	1.92e-30	2.47e-29	6.59e-07	4.04e-06
superpathway of demethylmenaquinol-6 biosynthesis II	3.14e-22	3.47e-21	0.214	0.389	1.42e-27	1.3e-26	3.43e-06	1.58e-05	6.4e-07	3.76e-06	5.07e-09	2.67e-08	2.47e-06	1.15e-05	7.09e-07	4.16e-06	3.22e-09	1.7e-08	0.964	0.984	8.12e-06	5.96e-05	0.456	0.683	8.15e-07	4.99e-06
superpathway of (R,R)-butanediol biosynthesis	0.943	0.973	0.0901	0.205	0.105	0.23	4.55e-06	2.08e-05	6.33e-06	3.4e-05	0.00239	0.00903	0.000113	0.000472	0.000149	0.000709	0.0222	0.0659	0.462	0.67	0.301	0.545	1.85e-06	1.12e-05	9e-07	5.5e-06
superpathway of tetrahydrofolate biosynthesis and salvage	1.59e-35	3.47e-34	3e-48	6.06e-47	0.0101	0.0332	1.68e-06	7.97e-06	7.54e-15	6.45e-14	6.17e-24	5.04e-23	0.000225	0.00092	7.97e-19	7.96e-18	8.1e-29	7.68e-28	0.268	0.472	3.15e-52	2.24e-50	3.41e-38	5.52e-37	9.11e-07	5.56e-06
pyrimidine deoxyribonucleotides de novo biosynthesis IV	0.399	0.596	0.73	0.85	0.231	0.409	2.28e-06	1.07e-05	3.64e-08	2.32e-07	8.32e-06	3.88e-05	0.000475	0.00185	1.77e-05	9.09e-05	0.00134	0.00527	0.216	0.408	0.784	0.904	1.05e-09	6.96e-09	1.73e-06	1.05e-05
hexitol fermentation to lactate, formate, ethanol and acetate	0.00738	0.0259	2.84e-19	2.08e-18	1.04e-10	5.83e-10	1.73e-05	7.7e-05	1.27e-11	9.52e-11	2.05e-35	2.33e-34	6.51e-05	0.000278	8.38e-11	6.1e-10	2.99e-34	3.29e-33	0.749	0.873	3.87e-11	3.78e-10	3.88e-37	6.17e-36	3.02e-06	1.82e-05
dTDP-N-acetylviosamine biosynthesis	0.477	0.666	0.524	0.699	0.933	0.966	0.184	0.342	0.0445	0.119	0.0508	0.13	4.63e-11	2.66e-10	5e-13	3.97e-12	4.73e-13	2.86e-12	3.03e-07	1.62e-06	0.446	0.685	1.54e-10	1.04e-09	4.75e-06	2.85e-05
Entner-Doudoroff pathway III (semi-phosphorylative)	0.779	0.886	0.464	0.652	0.31	0.503	5.92e-09	3.11e-08	1.25e-09	8.71e-09	1.92e-07	9.62e-07	0.0381	0.0999	0.0191	0.0592	0.164	0.32	0.000217	0.00101	0.788	0.906	1.86e-07	1.16e-06	5.23e-06	3.13e-05
peptidoglycan biosynthesis IV (Enterococcus faecium)	6.41e-06	3.43e-05	1.56e-11	8.99e-11	1.32e-27	1.21e-26	1.19e-06	5.67e-06	0.596	0.758	5.84e-28	5.42e-27	0.000223	0.000913	0.493	0.68	2.57e-23	2.07e-22	0.24	0.437	0.188	0.414	4.11e-12	2.86e-11	6.76e-06	4.02e-05
superpathway of demethylmenaquinol-8 biosynthesis	0.163	0.323	1.2e-30	1.2e-29	7.33e-25	6.22e-24	3.96e-05	0.000172	6.29e-08	3.97e-07	1.85e-47	3.57e-46	1.67e-05	7.4e-05	2.02e-08	1.3e-07	9.63e-49	2.03e-47	0.862	0.937	1.26e-12	1.37e-11	6.87e-39	1.15e-37	7.23e-06	4.29e-05
superpathway of histidine, purine, and pyrimidine biosynthesis	0.515	0.696	6.1e-17	4.13e-16	3.31e-19	2.42e-18	3.49e-05	0.000152	2.08e-06	1.18e-05	5.29e-05	0.000238	4.31e-05	0.000186	2.58e-06	1.45e-05	3.58e-05	0.000163	0.946	0.975	1.39e-05	0.0001	0.754	0.883	7.7e-06	4.55e-05
thiazole biosynthesis II (Bacillus)	5.12e-14	4.22e-13	0.000744	0.00301	1.83e-26	1.64e-25	0.000242	0.000986	0.00021	0.000983	7.62e-12	4.43e-11	3.58e-06	1.65e-05	0.00558	0.02	6.57e-15	4.17e-14	0.351	0.564	0.0317	0.119	0.00441	0.0204	1.07e-05	6.3e-05
superpathway of N-acetylneuraminate degradation	0.672	0.81	8.38e-28	7.74e-27	4.68e-26	4.15e-25	6.57e-05	0.00028	1.15e-05	6.02e-05	9.27e-44	1.49e-42	3.47e-05	0.000151	5.68e-06	3.05e-05	9.03e-45	1.51e-43	0.898	0.951	4.07e-10	3.8e-09	3.31e-33	4.79e-32	1.59e-05	9.29e-05
4-coumarate degradation (anaerobic)	0.155	0.312	0.262	0.447	0.749	0.863	4.26e-07	2.07e-06	1.95e-10	1.4e-09	7.94e-10	4.28e-09	0.0179	0.0525	0.000194	0.000916	0.000527	0.00218	0.00784	0.0289	0.145	0.35	6.76e-12	4.69e-11	1.64e-05	9.58e-05
mevalonate pathway II (archaea)	0.53	0.707	0.421	0.614	0.15	0.302	2.51e-08	1.28e-07	7.97e-10	5.59e-09	1.02e-06	4.96e-06	0.077	0.177	0.0178	0.0558	0.311	0.504	0.000181	0.000846	0.907	0.962	5.84e-07	3.59e-06	2.31e-05	0.000134
fatty acid elongation -- saturated	5.71e-23	6.45e-22	1.4e-22	1.11e-21	0.819	0.906	1.21e-05	5.44e-05	5.77e-08	3.65e-07	1.31e-07	6.6e-07	0.00546	0.018	2.3e-12	1.78e-11	5.63e-12	3.29e-11	0.113	0.259	5.67e-29	1.53e-27	1.04e-17	8.14e-17	3.1e-05	0.000179
spirilloxanthin and 2,2'-diketo-spirilloxanthin biosynthesis	0.134	0.28	0.384	0.58	0.517	0.695	7.37e-05	0.000313	8.16e-08	5.1e-07	1.41e-06	6.83e-06	0.00154	0.00563	4.49e-06	2.44e-05	5.58e-05	0.000251	0.423	0.636	0.174	0.392	4.71e-11	3.22e-10	3.21e-05	0.000185
purine nucleobases degradation I (anaerobic)	0.341	0.537	5.33e-33	5.64e-32	3.06e-37	3.69e-36	4.43e-06	2.03e-05	0.000222	0.00104	1.95e-52	5.33e-51	0.000348	0.00138	0.00766	0.0268	1.13e-47	2.22e-46	0.307	0.52	2.96e-09	2.62e-08	1.38e-30	1.79e-29	3.45e-05	0.000199
superpathway of L-phenylalanine biosynthesis	0.00115	0.00486	2.78e-43	4.33e-42	2.43e-59	9.88e-58	3.7e-05	0.000161	0.31	0.506	6.7e-61	3.23e-59	2.06e-06	9.64e-06	0.101	0.229	1.46e-64	1.09e-62	0.551	0.737	4.71e-08	3.92e-07	4.32e-28	5.11e-27	3.66e-05	0.00021
superpathway of &beta;-D-glucuronide and D-glucuronate degradation	0.965	0.982	2.84e-28	2.66e-27	4.48e-28	4.18e-27	0.000173	0.000716	0.000148	0.000704	3.9e-43	6.07e-42	4.61e-05	0.000199	3.87e-05	0.000193	5.66e-45	9.7e-44	0.767	0.883	1.24e-09	1.12e-08	3.07e-31	4.11e-30	3.73e-05	0.000214
superpathway of L-tyrosine biosynthesis	0.00113	0.00477	2.43e-43	3.84e-42	1.96e-59	8.02e-58	5.02e-05	0.000216	0.348	0.545	1.36e-60	6.3e-59	3.13e-06	1.45e-05	0.123	0.264	3.61e-64	2.44e-62	0.561	0.743	4.69e-08	3.91e-07	1.02e-27	1.19e-26	5.05e-05	0.000288
superpathway of menaquinol-8 biosynthesis I	0.164	0.325	1.05e-30	1.05e-29	6.21e-25	5.3e-24	0.000202	0.000831	5.19e-07	3.06e-06	1.39e-45	2.42e-44	0.00012	0.0005	2.53e-07	1.52e-06	1.57e-46	2.88e-45	0.912	0.959	1.23e-12	1.34e-11	2.37e-36	3.71e-35	5.52e-05	0.000314
superpathway of hexitol degradation (bacteria)	0.288	0.481	1.74e-20	1.31e-19	1.01e-16	6.81e-16	8.6e-05	0.000363	8.66e-07	5.06e-06	3.69e-35	4.17e-34	0.00071	0.00272	1.13e-05	5.92e-05	6.07e-33	6.41e-32	0.582	0.759	6.24e-09	5.44e-08	2.46e-29	3.07e-28	5.71e-05	0.000324
UTP and CTP dephosphorylation I	0.717	0.842	0.385	0.58	0.217	0.392	1.09e-07	5.46e-07	1.68e-08	1.09e-07	5.1e-06	2.41e-05	0.108	0.231	0.0508	0.133	0.432	0.624	0.000273	0.00125	0.762	0.893	7.04e-06	4.18e-05	6.56e-05	0.000371
pyrimidine deoxyribonucleotides de novo biosynthesis III	2.26e-23	2.59e-22	4.58e-34	4.99e-33	0.0138	0.0438	1.5e-07	7.47e-07	3.33e-06	1.83e-05	3.18e-12	1.88e-11	0.103	0.221	2.89e-16	2.6e-15	2.63e-25	2.27e-24	0.000376	0.0017	1.75e-35	7.27e-34	2.78e-25	2.88e-24	7.55e-05	0.000426
protein N-glycosylation (bacterial)	2.22e-25	2.72e-24	0.149	0.299	7.09e-32	7.24e-31	0.000193	0.000796	3.48e-11	2.57e-10	3.04e-07	1.5e-06	0.000241	0.000983	1.71e-11	1.28e-10	3.9e-07	1.92e-06	0.942	0.973	2.83e-06	2.14e-05	0.375	0.612	0.000124	0.000695
L-arginine biosynthesis IV (archaebacteria)	3.26e-10	2.31e-09	1.12e-26	1.01e-25	2.23e-06	1.07e-05	6.61e-05	0.000282	0.0334	0.0947	3.64e-11	2.05e-10	0.00746	0.024	0.000506	0.00225	2.23e-15	1.43e-14	0.192	0.377	6.59e-22	1.06e-20	2.05e-12	1.44e-11	0.000141	0.000786
glycolysis V (Pyrococcus)	0.0605	0.153	0.184	0.35	0.565	0.731	0.038	0.0997	0.000114	0.000546	0.000776	0.00314	2.08e-05	9.2e-05	1.89e-09	1.29e-08	2.92e-08	1.5e-07	0.0342	0.103	0.0664	0.203	4.96e-11	3.39e-10	0.000218	0.0012
vitamin B6 degradation	0.616	0.773	0.462	0.65	0.819	0.906	0.000288	0.00116	4.2e-05	0.000209	1.31e-05	6.07e-05	0.0184	0.0537	0.00455	0.0168	0.00201	0.00767	0.21	0.401	0.474	0.708	4.27e-07	2.63e-06	0.000485	0.0026
glutaryl-CoA degradation	0.261	0.449	7.79e-26	6.82e-25	1.71e-30	1.7e-29	0.0134	0.0408	0.163	0.324	1.59e-34	1.75e-33	5.13e-05	0.000221	0.0029	0.0113	4.05e-42	5.91e-41	0.126	0.281	2.71e-07	2.16e-06	5.42e-23	5.14e-22	0.00066	0.00351
L-arginine biosynthesis I (via L-ornithine)	1.25e-09	8.65e-09	1.26e-25	1.1e-24	2.67e-06	1.27e-05	0.000302	0.00121	0.0217	0.066	1.52e-11	8.75e-11	0.025	0.0701	0.000219	0.00103	5.44e-16	3.55e-15	0.176	0.356	6.76e-21	1.02e-19	3.75e-13	2.68e-12	0.000823	0.0043
pyruvate fermentation to isobutanol (engineered)	3.88e-31	6e-30	0.0436	0.116	9.1e-41	1.27e-39	0.000938	0.00353	1.32e-16	1.2e-15	1.61e-07	8.07e-07	0.00366	0.0126	3.42e-18	3.34e-17	1.22e-06	5.92e-06	0.683	0.828	9.74e-07	7.56e-06	0.0411	0.137	0.00186	0.00927
CMP-pseudaminate biosynthesis	0.14	0.292	0.0504	0.13	0.641	0.785	0.636	0.779	0.345	0.541	0.161	0.316	5.61e-09	2.95e-08	7.32e-13	5.77e-12	1.67e-14	1.05e-13	1.33e-09	7.77e-09	0.0545	0.177	2.47e-09	1.62e-08	0.00197	0.0098
tRNA charging	1.54e-21	1.64e-20	5.47e-11	3.08e-10	0.000813	0.00327	0.00283	0.00992	1.31e-10	9.47e-10	0.000744	0.00301	0.023	0.0652	8.83e-13	6.94e-12	3.81e-05	0.000172	0.48	0.684	8.05e-20	1.15e-18	3.23e-13	2.32e-12	0.00234	0.0114
mannosylglycerate biosynthesis I	0.761	0.874	0.568	0.734	0.38	0.576	0.00835	0.0267	0.00344	0.0132	0.0337	0.0936	0.027	0.0746	0.0123	0.0407	0.0912	0.206	0.67	0.817	0.87	0.948	0.00116	0.00595	0.00464	0.0213
1,3-propanediol biosynthesis (engineered)	0.997	0.998	0.976	0.989	0.979	0.99	0.000728	0.00278	0.000743	0.00324	0.000704	0.00286	0.176	0.332	0.178	0.345	0.181	0.345	0.0475	0.133	0.984	0.995	0.000899	0.00467	0.0059	0.0262
coumarins biosynthesis (engineered)	0.097	0.22	0.223	0.4	0.644	0.788	0.0021	0.00752	3.49e-06	1.92e-05	2.04e-05	9.33e-05	0.106	0.226	0.00133	0.00557	0.00502	0.0177	0.152	0.322	0.0984	0.266	1.69e-07	1.06e-06	0.00624	0.0275
L-glutamate degradation VIII (to propanoate)	0.038	0.106	1.86e-24	1.54e-23	3.98e-33	4.22e-32	0.0206	0.0594	0.748	0.864	2.3e-32	2.39e-31	0.00473	0.0158	0.409	0.606	7.07e-35	7.91e-34	0.627	0.791	8.23e-06	6.03e-05	1.03e-16	7.93e-16	0.00788	0.0342
aerobactin biosynthesis	0.0848	0.199	0.419	0.611	0.0108	0.0353	0.108	0.23	0.00115	0.00484	0.395	0.589	0.00331	0.0115	4.84e-06	2.62e-05	0.0281	0.0802	0.2	0.387	0.618	0.806	0.000149	0.000833	0.00821	0.0354
adenosine nucleotides degradation IV	0.358	0.557	0.632	0.781	0.652	0.794	0.00188	0.0068	0.0256	0.0761	0.00718	0.0246	0.188	0.348	0.667	0.807	0.384	0.58	0.0799	0.2	0.424	0.666	0.0282	0.101	0.00998	0.0419
p-cymene degradation	0.808	0.901	0.301	0.49	0.43	0.623	0.112	0.236	0.175	0.342	0.539	0.711	0.00669	0.0217	0.0132	0.0431	0.0802	0.187	0.28	0.488	0.456	0.692	0.0288	0.103	0.0118	0.0486
p-cumate degradation	0.808	0.901	0.301	0.49	0.43	0.623	0.112	0.236	0.175	0.342	0.539	0.711	0.00669	0.0217	0.0132	0.0431	0.0802	0.187	0.28	0.488	0.456	0.692	0.0288	0.103	0.0118	0.0486
dTDP-D-desosamine biosynthesis	0.962	0.982	0.999	0.999	0.962	0.982	0.00898	0.0285	0.0103	0.0346	0.00827	0.028	0.102	0.22	0.112	0.246	0.0981	0.218	0.337	0.551	0.978	0.991	0.00287	0.0138	0.0131	0.053
fatty acid &beta;-oxidation I	1.64e-13	1.32e-12	1.56e-21	1.2e-20	0.023	0.068	0.0218	0.0622	3.46e-20	3.6e-19	3.71e-29	3.55e-28	0.064	0.152	9.71e-19	9.68e-18	1.61e-27	1.47e-26	0.66	0.812	4.55e-22	7.35e-21	2.2e-42	3.99e-41	0.0158	0.0623
gondoate biosynthesis (anaerobic)	1.04e-17	9.93e-17	1.81e-22	1.43e-21	0.225	0.403	0.00182	0.00657	1.08e-07	6.7e-07	8.83e-11	4.94e-10	0.349	0.536	1.07e-13	8.75e-13	8.55e-18	5.96e-17	0.0333	0.101	1.96e-25	4e-24	4.86e-22	4.41e-21	0.0186	0.0713
superpathway of 2,3-butanediol biosynthesis	1.1e-05	5.77e-05	0.667	0.804	1.14e-06	5.54e-06	0.0143	0.0431	4.46e-11	3.28e-10	0.0387	0.105	0.111	0.235	6.97e-09	4.61e-08	0.231	0.409	0.4	0.613	0.0274	0.106	8.28e-08	5.24e-07	0.0209	0.079
cis-vaccenate biosynthesis	1.81e-18	1.78e-17	5.84e-23	4.69e-22	0.263	0.448	0.00232	0.00828	2.31e-08	1.48e-07	2.48e-11	1.41e-10	0.36	0.549	2.03e-14	1.69e-13	2.66e-18	1.89e-17	0.0378	0.112	3e-26	6.51e-25	3.32e-23	3.18e-22	0.0215	0.0807
nitrifier denitrification	0.634	0.785	0.68	0.814	0.945	0.972	0.0921	0.203	0.22	0.399	0.191	0.359	0.0305	0.0829	0.0883	0.206	0.0732	0.174	0.648	0.805	0.608	0.799	0.0326	0.113	0.0243	0.0893
nitrate reduction V (assimilatory)	0.652	0.797	0.985	0.993	0.635	0.782	0.0424	0.109	0.11	0.243	0.0384	0.104	0.0938	0.206	0.215	0.393	0.0866	0.199	0.724	0.856	0.807	0.917	0.0189	0.0723	0.0303	0.107
superpathway of polyamine biosynthesis III	0.992	0.997	0.609	0.764	0.616	0.77	0.0302	0.0823	0.0296	0.086	0.00737	0.0252	0.144	0.286	0.141	0.293	0.0486	0.126	0.489	0.691	0.759	0.892	0.00333	0.0158	0.034	0.117
L-isoleucine biosynthesis II	4.13e-14	3.42e-13	6.21e-09	3.26e-08	2.64e-37	3.2e-36	0.0209	0.0602	3.82e-07	2.28e-06	6.57e-15	4.17e-14	0.128	0.262	4.26e-09	2.84e-08	1.47e-12	8.8e-12	0.439	0.652	0.424	0.666	0.154	0.353	0.0516	0.161
4-hydroxyacetophenone degradation	0.926	0.963	0.948	0.974	0.977	0.99	0.0438	0.112	0.0355	0.0995	0.0357	0.098	0.208	0.373	0.178	0.346	0.182	0.347	0.458	0.667	0.928	0.971	0.0151	0.0599	0.0559	0.171
D-galacturonate degradation II	0.707	0.835	0.974	0.988	0.728	0.848	0.345	0.531	0.56	0.729	0.355	0.551	0.0585	0.141	0.126	0.27	0.0597	0.148	0.362	0.577	0.817	0.924	0.0802	0.223	0.0964	0.252
superpathway of CDP-glucose-derived O-antigen building blocks biosynthesis	0.697	0.829	0.888	0.943	0.8	0.895	0.249	0.423	0.127	0.271	0.193	0.361	0.0999	0.216	0.0435	0.118	0.0719	0.172	0.638	0.797	0.762	0.893	0.0188	0.072	0.101	0.261
benzoyl-CoA degradation II (anaerobic)	0.991	0.996	0.99	0.995	0.999	0.999	0.614	0.765	0.607	0.765	0.602	0.759	0.0261	0.0725	0.0254	0.0754	0.0236	0.0695	0.0969	0.231	0.988	0.997	0.0495	0.156	0.109	0.277
heparin degradation	0.81	0.901	0.139	0.285	0.085	0.196	0.821	0.905	0.647	0.794	0.233	0.411	0.0252	0.0706	0.0136	0.0442	0.402	0.595	0.0523	0.144	0.466	0.7	0.371	0.609	0.149	0.344
gluconeogenesis I	0.000742	0.00323	0.000359	0.00151	0.876	0.938	0.15	0.295	0.0696	0.17	0.047	0.123	0.305	0.49	0.0248	0.0741	0.0155	0.0484	0.684	0.828	6.29e-05	0.000429	0.00273	0.0132	0.15	0.344
methanogenesis from H2 and CO2	0.982	0.992	0.998	0.999	0.979	0.99	0.141	0.282	0.135	0.283	0.137	0.282	0.433	0.619	0.42	0.617	0.43	0.623	0.501	0.702	0.991	0.998	0.106	0.271	0.188	0.402
L-valine biosynthesis	1.1e-13	8.92e-13	7.1e-09	3.71e-08	1.42e-36	1.67e-35	0.116	0.243	1.5e-08	9.79e-08	1.48e-12	8.85e-12	0.413	0.599	1.39e-10	1.01e-09	1.71e-10	9.45e-10	0.462	0.67	0.456	0.692	0.545	0.75	0.222	0.442
L-isoleucine biosynthesis I (from threonine)	1.1e-13	8.92e-13	7.1e-09	3.71e-08	1.42e-36	1.67e-35	0.116	0.243	1.5e-08	9.79e-08	1.48e-12	8.85e-12	0.413	0.599	1.39e-10	1.01e-09	1.71e-10	9.45e-10	0.462	0.67	0.456	0.692	0.545	0.75	0.222	0.442
chorismate biosynthesis II (archaea)	0.988	0.995	0.988	0.995	0.999	0.999	0.994	0.997	0.994	0.997	0.994	0.998	0.0519	0.129	0.0502	0.132	0.0477	0.124	0.0599	0.16	0.986	0.996	0.16	0.361	0.255	0.481
biphenyl degradation	0.99	0.995	0.244	0.424	0.238	0.417	0.541	0.707	0.533	0.708	0.615	0.77	0.21	0.375	0.205	0.381	0.886	0.943	0.537	0.726	0.498	0.727	0.597	0.787	0.275	0.504
peptidoglycan biosynthesis II (staphylococci)	1.39e-13	1.12e-12	9.71e-09	5.05e-08	0.0644	0.158	0.445	0.631	4.9e-15	4.24e-14	4.03e-10	2.2e-09	0.446	0.632	3.74e-15	3.25e-14	3.38e-10	1.85e-09	0.996	0.998	6.25e-14	7.04e-13	1.85e-22	1.73e-21	0.374	0.612
L-lysine biosynthesis II	1.47e-14	1.24e-13	1.33e-06	6.46e-06	1.82e-33	1.95e-32	0.839	0.917	5.37e-13	4.25e-12	1.26e-06	6.08e-06	0.191	0.351	5.28e-10	3.72e-09	2.72e-09	1.44e-08	0.287	0.496	0.16	0.373	0.483	0.705	0.43	0.662
aclacinomycin biosynthesis	0.946	0.973	0.0489	0.126	0.0416	0.112	0.298	0.481	0.269	0.459	0.399	0.593	0.988	0.995	0.96	0.981	0.0551	0.14	0.306	0.519	0.264	0.501	0.549	0.751	0.554	0.755
starch biosynthesis	0.235	0.416	0.274	0.461	0.913	0.956	0.52	0.691	0.617	0.774	0.689	0.821	0.778	0.882	0.386	0.584	0.441	0.633	0.725	0.857	0.188	0.414	0.369	0.607	0.589	0.78
paromamine biosynthesis I	0.163	0.323	0.979	0.99	0.166	0.323	0.448	0.633	0.559	0.728	0.458	0.648	0.984	0.993	0.184	0.353	0.996	0.998	0.474	0.68	0.421	0.663	0.688	0.843	0.651	0.821
fosfomycin biosynthesis	0.533	0.708	0.527	0.701	0.999	0.999	0.758	0.867	0.771	0.881	0.767	0.877	0.354	0.541	0.127	0.27	0.122	0.257	0.233	0.429	0.469	0.702	0.193	0.408	0.714	0.857
